# Supplementary material for: Comparative Analysis of miRNA Expression Profiles between Heat-Tolerant and Heat-Sensitive Genotypes of Flowering Chinese Cabbage Under Heat Stress Using High-Throughput Sequencing
Source: Genes (Basel). 2020 Feb 28;11(3):264. doi: 10.3390/genes11030264 (PMC7140848; doi:10.3390/genes11030264)
Supplement: Supplementary file 1 [file genes-11-00264-s001.zip]

Archive with 11 entries (11 files):
- Table S1..xlsx
- Table S10.xlsx
- Table S2..xlsx
- Table S3..xlsx
- Table S4..xlsx
- Table S5..xlsx
- Table S6..xlsx
- Table S7..xlsx
- Table S8..xlsx
- Table S9..xlsx
- Figure S1.jpg
