# Supplementary material for: Comparative Analysis of miRNA Expression Profiles between Heat-Tolerant and Heat-Sensitive Genotypes of Flowering Chinese Cabbage Under Heat Stress Using High-Throughput Sequencing
Source: Genes (Basel). 2020 Feb 28;11(3):264. doi: 10.3390/genes11030264 (PMC7140848; doi:10.3390/genes11030264)
Supplement: Supplementary file 1 [file genes-11-00264-s001.zip › Table S1..xlsx]

## Sheet: Sheet1
		Table S1. List of primers used in this study
		Primer for miRNA qRT-PCR	Forward primer	Reverse primer
		novel-mir23	ACCCGTCCATGGGCCCCAGGCTCA	GCTGTCAACGATACGCTACG
		novel-mir162	GACTCTAAAAATACCCTTGGTACTTTATTG	GCTGTCAACGATACGCTACG
		novel-mir214	TTCCATCCCAAAAGGCCTCGTA	GCTGTCAACGATACGCTACG
		novel-mir225	CCTGCGGCTGCGGCGATATT	GCTGTCAACGATACGCTACG
		bra-miR5726	CAAAGGTTGCTTGAATAAGGT	GCTGTCAACGATACGCTACG
		bra-miR160a-3p	GCGTATGAGGAGCCATGCATA	GCTGTCAACGATACGCTACG
		bra-miR164e-5p	TGGAGAAGCAGGGCACGTGCAA	GCTGTCAACGATACGCTACG
		bra-miR156e-3p	TGCTCACCTCTCTTTCTGTCAGT	GCTGTCAACGATACGCTACG
		U6	GGAACGATACAGAGAAGATTAGCA	GTGCAGGGTCCGAGGT
