# Supplementary material for: Comparative Analysis of miRNA Expression Profiles between Heat-Tolerant and Heat-Sensitive Genotypes of Flowering Chinese Cabbage Under Heat Stress Using High-Throughput Sequencing
Source: Genes (Basel). 2020 Feb 28;11(3):264. doi: 10.3390/genes11030264 (PMC7140848; doi:10.3390/genes11030264)
Supplement: Supplementary file 1 [file genes-11-00264-s001.zip › Table S10.xlsx]

## Sheet: Sheet1
Table S10a. KEGG classification of target genes of heat stress-responsive microRNAs in the HT libraries of flowering Chinese cabbage
Pathway level 1	Pathway level 2	Number of Genes 6 h	Number of Genes 12 h	Genes at 6 h	Genes at 12 h
Cellular Processes	Transport and catabolism	9	10	BraA01g004730.3C;BraA02g034770.3C;BraA02g036020.3C;BraA02g036050.3C;BraA03g040130.3C;BraA03g043170.3C;BraA05g039920.3C;BraA06g012120.3C;BraA09g012090.3C	BraA01g004730.3C;BraA02g036020.3C;BraA02g036050.3C;BraA03g040130.3C;BraA03g043170.3C;BraA03g051830.3C;BraA05g019070.3C;BraA05g032640.3C;BraA05g039920.3C;BraA06g012120.3C
Environmental Information Processing	Signal transduction	20	14	BraA01g004730.3C;BraA02g007360.3C;BraA02g007610.3C;BraA02g019010.3C;BraA03g001290.3C;BraA03g020140.3C;BraA04g001630.3C;BraA04g003010.3C;BraA04g029680.3C;BraA05g002720.3C;BraA05g032180.3C;BraA06g043820.3C;BraA07g012230.3C;BraA07g023180.3C;BraA08g024970.3C;BraA09g016880.3C;BraA09g018220.3C;BraA09g020180.3C;BraA09g037100.3C;BraA09g060850.3C	BraA01g004730.3C;BraA01g007610.3C;BraA02g007360.3C;BraA02g007610.3C;BraA03g001290.3C;BraA03g020140.3C;BraA04g001630.3C;BraA05g032180.3C;BraA07g017040.3C;BraA07g018740.3C;BraA07g023180.3C;BraA07g041030.3C;BraA09g016880.3C;BraA09g060850.3C
Genetic Information Processing	Folding, sorting and degradation	21	24	BraA02g002460.3C;BraA02g007360.3C;BraA02g007600.3C;BraA02g014280.3C;BraA02g016470.3C;BraA02g043100.3C;BraA03g032850.3C;BraA03g035650.3C;BraA03g035680.3C;BraA03g036840.3C;BraA03g038580.3C;BraA06g004080.3C;BraA06g027780.3C;BraA07g019890.3C;BraA07g024640.3C;BraA07g040240.3C;BraA08g000170.3C;BraA09g028310.3C;BraA10g000170.3C;BraAnng000820.3C;BraAnng002620.3C	BraA02g002460.3C;BraA02g007360.3C;BraA02g007600.3C;BraA02g014280.3C;BraA02g015510.3C;BraA02g016470.3C;BraA02g043100.3C;BraA03g035650.3C;BraA03g036840.3C;BraA03g038580.3C;BraA03g051830.3C;BraA05g019070.3C;BraA06g004080.3C;BraA06g027780.3C;BraA06g043620.3C;BraA07g019890.3C;BraA07g024640.3C;BraA07g040240.3C;BraA08g000170.3C;BraA08g018770.3C;BraA09g028310.3C;BraA09g057360.3C;BraA10g000170.3C;BraA10g0…
Genetic Information Processing	Replication and repair	2	3	BraA02g007610.3C;BraA09g018220.3C	BraA01g014930.3C;BraA01g026120.3C;BraA02g007610.3C
Genetic Information Processing	Transcription	10	10	BraA02g002460.3C;BraA02g011230.3C;BraA02g014280.3C;BraA03g036840.3C;BraA04g016430.3C;BraA06g008360.3C;BraA08g033700.3C;BraA09g000760.3C;BraA09g039380.3C;BraA10g018480.3C	BraA02g002460.3C;BraA02g014280.3C;BraA03g036840.3C;BraA03g051830.3C;BraA04g016430.3C;BraA08g033700.3C;BraA09g000760.3C;BraA09g039380.3C;BraA09g057360.3C;BraA10g018480.3C
Genetic Information Processing	Translation	18	20	BraA02g002460.3C;BraA02g014280.3C;BraA02g043100.3C;BraA03g035650.3C;BraA03g035680.3C;BraA03g036840.3C;BraA05g006330.3C;BraA05g028190.3C;BraA05g028920.3C;BraA06g031210.3C;BraA07g019890.3C;BraA08g000170.3C;BraA08g009450.3C;BraA09g011980.3C;BraA09g020180.3C;BraA09g028310.3C;BraA10g000170.3C;BraA10g015070.3C	BraA02g002460.3C;BraA02g014280.3C;BraA02g043100.3C;BraA03g035650.3C;BraA03g036840.3C;BraA03g048340.3C;BraA05g006330.3C;BraA05g028920.3C;BraA05g033150.3C;BraA06g011750.3C;BraA06g031210.3C;BraA07g019890.3C;BraA08g000170.3C;BraA08g003830.3C;BraA08g009450.3C;BraA09g005490.3C;BraA09g011980.3C;BraA09g028310.3C;BraA10g000170.3C;BraA10g015070.3C
Metabolism	Amino acid metabolism	13	16	BraA01g006410.3C;BraA01g007870.3C;BraA01g035740.3C;BraA03g016580.3C;BraA03g038210.3C;BraA05g005200.3C;BraA05g038790.3C;BraA07g000490.3C;BraA07g038170.3C;BraA07g041160.3C;BraA08g005730.3C;BraA08g005910.3C;BraA08g009880.3C	BraA01g001220.3C;BraA01g006410.3C;BraA01g007870.3C;BraA02g045340.3C;BraA03g016580.3C;BraA03g038210.3C;BraA05g005200.3C;BraA05g038790.3C;BraA06g029290.3C;BraA07g000490.3C;BraA07g033080.3C;BraA07g038170.3C;BraA08g005730.3C;BraA08g009880.3C;BraA09g008800.3C;BraA09g019970.3C
Metabolism	Biosynthesis of other secondary metabolites	13	13	BraA01g009310.3C;BraA01g031010.3C;BraA05g005200.3C;BraA05g006330.3C;BraA05g012860.3C;BraA05g035670.3C;BraA05g037150.3C;BraA05g039920.3C;BraA06g027580.3C;BraA07g000490.3C;BraA08g009880.3C;BraA09g059310.3C;BraA10g012290.3C	BraA01g009310.3C;BraA05g005200.3C;BraA05g006330.3C;BraA05g012860.3C;BraA05g035670.3C;BraA05g037150.3C;BraA05g039920.3C;BraA06g027580.3C;BraA07g000490.3C;BraA08g009880.3C;BraA09g020570.3C;BraA09g059310.3C;BraA10g012290.3C
Metabolism	Carbohydrate metabolism	22	25	BraA01g004730.3C;BraA01g023870.3C;BraA01g038700.3C;BraA03g029150.3C;BraA04g016430.3C;BraA04g019370.3C;BraA04g027290.3C;BraA05g012860.3C;BraA05g037150.3C;BraA05g038790.3C;BraA06g008360.3C;BraA06g015960.3C;BraA06g033560.3C;BraA06g043270.3C;BraA07g025040.3C;BraA07g041160.3C;BraA08g005730.3C;BraA08g005910.3C;BraA08g006140.3C;BraA09g043410.3C;BraA10g012290.3C;BraAnng000820.3C	BraA01g004730.3C;BraA01g023870.3C;BraA01g026120.3C;BraA01g038700.3C;BraA02g020030.3C;BraA02g038730.3C;BraA03g029150.3C;BraA04g004880.3C;BraA04g016430.3C;BraA04g019370.3C;BraA04g025990.3C;BraA04g027290.3C;BraA05g012860.3C;BraA05g019070.3C;BraA05g032640.3C;BraA05g037150.3C;BraA05g038790.3C;BraA06g015960.3C;BraA06g043270.3C;BraA07g025040.3C;BraA08g005730.3C;BraA08g006140.3C;BraA09g020570.3C;BraA09g0…
Metabolism	Energy metabolism	3	5	BraA01g044810.3C;BraA03g043170.3C;BraA10g025390.3C	BraA01g044810.3C;BraA03g043170.3C;BraA04g025990.3C;BraA08g006950.3C;BraA10g025390.3C
Metabolism	Global and overview maps	46	58	BraA01g004670.3C;BraA01g006410.3C;BraA01g007870.3C;BraA01g009310.3C;BraA01g023870.3C;BraA01g031010.3C;BraA01g038700.3C;BraA02g011230.3C;BraA03g016580.3C;BraA03g029150.3C;BraA03g040130.3C;BraA03g043170.3C;BraA04g016430.3C;BraA04g019370.3C;BraA04g021060.3C;BraA05g005200.3C;BraA05g006330.3C;BraA05g012860.3C;BraA05g035670.3C;BraA05g037150.3C;BraA05g038790.3C;BraA05g039920.3C;BraA05g041930.3C;BraA06g0…	BraA01g001220.3C;BraA01g002350.3C;BraA01g004670.3C;BraA01g006410.3C;BraA01g007870.3C;BraA01g009310.3C;BraA01g014930.3C;BraA01g023870.3C;BraA01g026120.3C;BraA01g038700.3C;BraA02g020030.3C;BraA02g038730.3C;BraA02g042310.3C;BraA02g045340.3C;BraA03g016580.3C;BraA03g029150.3C;BraA03g040130.3C;BraA03g043170.3C;BraA04g003170.3C;BraA04g012980.3C;BraA04g016430.3C;BraA04g019370.3C;BraA04g021060.3C;BraA04g0…
Metabolism	Lipid metabolism	10	12	BraA01g004670.3C;BraA02g017230.3C;BraA03g040130.3C;BraA04g019370.3C;BraA04g021060.3C;BraA05g038790.3C;BraA05g039920.3C;BraA05g041930.3C;BraA06g043270.3C;BraA08g005910.3C	BraA01g004670.3C;BraA02g017230.3C;BraA02g042310.3C;BraA03g040130.3C;BraA04g003170.3C;BraA04g012980.3C;BraA04g019370.3C;BraA04g021060.3C;BraA05g038790.3C;BraA05g039920.3C;BraA05g041930.3C;BraA06g043270.3C
Metabolism	Metabolism of other amino acids	7	7	BraA05g012860.3C;BraA05g037150.3C;BraA05g038790.3C;BraA08g005730.3C;BraA08g005910.3C;BraA08g009880.3C;BraA10g012290.3C	BraA05g012860.3C;BraA05g037150.3C;BraA05g038790.3C;BraA08g005730.3C;BraA08g009880.3C;BraA09g020570.3C;BraA10g012290.3C
Metabolism	Metabolism of terpenoids and polyketides	6	8	BraA05g038790.3C;BraA06g040860.3C;BraA08g005910.3C;BraA08g023600.3C;BraA09g021260.3C;BraA10g016440.3C	BraA01g002350.3C;BraA02g042310.3C;BraA05g038790.3C;BraA06g040860.3C;BraA07g042000.3C;BraA08g023600.3C;BraA09g021260.3C;BraA10g016440.3C
Metabolism	Nucleotide metabolism	4	3	BraA01g023870.3C;BraA02g011230.3C;BraA06g008360.3C;BraA09g000760.3C	BraA01g014930.3C;BraA01g023870.3C;BraA09g000760.3C
Organismal Systems	Environmental adaptation	13	11	BraA01g019570.3C;BraA02g007360.3C;BraA02g007610.3C;BraA02g036020.3C;BraA02g036050.3C;BraA03g020140.3C;BraA05g036110.3C;BraA06g012120.3C;BraA09g015030.3C;BraA09g016880.3C;BraA09g018220.3C;BraA09g060850.3C;BraA10g002940.3C	BraA02g007360.3C;BraA02g007610.3C;BraA02g036020.3C;BraA02g036050.3C;BraA03g020140.3C;BraA05g036110.3C;BraA06g012120.3C;BraA09g015030.3C;BraA09g016880.3C;BraA09g060850.3C;BraA10g002940.3C
Table S10b. KEGG classification of target genes of heat stress-responsive microRNAs in the HS libraries of flowering Chinese cabbage
Pathway level 1	Pathway level 2	Number of Genes 6 h	Number of Genes 12 h	Genes at 6 h	Genes at 12 h
Cellular Processes	Transport and catabolism	5	1	BraA01g004730.3C;BraA03g040130.3C;BraA03g043170.3C;BraA05g019070.3C;BraA05g039920.3C	BraA01g025930.3C
Environmental Information Processing	Signal transduction	13	13	BraA01g004730.3C;BraA02g019010.3C;BraA02g040370.3C;BraA03g001290.3C;BraA03g020140.3C;BraA04g003010.3C;BraA04g029680.3C;BraA05g002720.3C;BraA06g043820.3C;BraA07g012230.3C;BraA08g024970.3C;BraA09g018220.3C;BraA09g037100.3C	BraA02g019010.3C;BraA03g015900.3C;BraA03g020140.3C;BraA04g003010.3C;BraA04g029680.3C;BraA05g002720.3C;BraA06g043820.3C;BraA07g012230.3C;BraA07g034120.3C;BraA08g024970.3C;BraA09g018220.3C;BraA09g037100.3C;BraA09g060850.3C
Genetic Information Processing	Folding, sorting and degradation	21	15	BraA02g002460.3C;BraA02g014280.3C;BraA02g016470.3C;BraA02g020440.3C;BraA02g043100.3C;BraA03g035650.3C;BraA03g036840.3C;BraA03g038580.3C;BraA05g019070.3C;BraA05g022820.3C;BraA06g004080.3C;BraA06g027780.3C;BraA06g043620.3C;BraA07g024640.3C;BraA08g000170.3C;BraA09g019430.3C;BraA09g028310.3C;BraA10g000170.3C;BraA10g006380.3C;BraAnng000820.3C;BraAnng002620.3C	BraA01g025930.3C;BraA02g002460.3C;BraA02g014280.3C;BraA02g043100.3C;BraA03g035650.3C;BraA03g036840.3C;BraA04g031320.3C;BraA06g027780.3C;BraA06g043620.3C;BraA07g024640.3C;BraA08g000170.3C;BraA09g064160.3C;BraA10g006380.3C;BraAnng000820.3C;BraAnng002620.3C
Genetic Information Processing	Replication and repair	3	3	BraA01g014930.3C;BraA06g027430.3C;BraA09g018220.3C	BraA01g014930.3C;BraA06g027430.3C;BraA09g018220.3C
Genetic Information Processing	Transcription	7	5	BraA02g002460.3C;BraA02g014280.3C;BraA02g040370.3C;BraA03g036840.3C;BraA04g016430.3C;BraA08g033700.3C;BraA09g039380.3C	BraA02g002460.3C;BraA02g014280.3C;BraA03g036840.3C;BraA08g033700.3C;BraA09g039380.3C
Genetic Information Processing	Translation	18	11	BraA02g002460.3C;BraA02g014280.3C;BraA02g020440.3C;BraA02g043100.3C;BraA03g035650.3C;BraA03g036840.3C;BraA05g006330.3C;BraA05g028920.3C;BraA05g033150.3C;BraA06g031210.3C;BraA08g000170.3C;BraA08g003830.3C;BraA08g009450.3C;BraA09g011980.3C;BraA09g028310.3C;BraA09g058460.3C;BraA10g000170.3C;BraA10g015070.3C	BraA02g002460.3C;BraA02g004970.3C;BraA02g014280.3C;BraA02g043100.3C;BraA03g035650.3C;BraA03g036840.3C;BraA05g006330.3C;BraA05g033150.3C;BraA08g000170.3C;BraA09g011980.3C;BraA10g015070.3C
Metabolism	Amino acid metabolism	11	12	BraA02g040370.3C;BraA03g016580.3C;BraA03g038210.3C;BraA05g005200.3C;BraA05g037210.3C;BraA05g038790.3C;BraA07g000490.3C;BraA07g033080.3C;BraA07g038170.3C;BraA08g009880.3C;BraA09g019970.3C	BraA01g001220.3C;BraA02g045340.3C;BraA03g038210.3C;BraA05g005200.3C;BraA05g027200.3C;BraA05g038790.3C;BraA06g029290.3C;BraA07g000490.3C;BraA08g005730.3C;BraA08g009880.3C;BraA09g008800.3C;BraA09g019970.3C
Metabolism	Biosynthesis of other secondary metabolites	9	10	BraA05g005200.3C;BraA05g006330.3C;BraA05g012860.3C;BraA05g035670.3C;BraA05g037210.3C;BraA05g039920.3C;BraA07g000490.3C;BraA08g009880.3C;BraA10g012290.3C	BraA04g031320.3C;BraA05g005200.3C;BraA05g006330.3C;BraA05g035670.3C;BraA05g037150.3C;BraA06g027580.3C;BraA07g000490.3C;BraA08g009880.3C;BraA09g059310.3C;BraA09g064160.3C
Metabolism	Carbohydrate metabolism	18	14	BraA01g004730.3C;BraA02g020030.3C;BraA02g038730.3C;BraA03g029150.3C;BraA04g004880.3C;BraA04g016430.3C;BraA04g019370.3C;BraA04g025990.3C;BraA04g027290.3C;BraA05g012860.3C;BraA05g019070.3C;BraA05g038790.3C;BraA06g015960.3C;BraA06g043270.3C;BraA07g025040.3C;BraA08g006140.3C;BraA10g012290.3C;BraAnng000820.3C	BraA02g038730.3C;BraA04g004880.3C;BraA04g019370.3C;BraA04g025990.3C;BraA04g031320.3C;BraA05g037150.3C;BraA05g038790.3C;BraA06g015960.3C;BraA06g043270.3C;BraA07g025040.3C;BraA08g005730.3C;BraA08g006140.3C;BraA09g064160.3C;BraAnng000820.3C
Metabolism	Energy metabolism	4	3	BraA01g044810.3C;BraA03g043170.3C;BraA04g025990.3C;BraA10g025390.3C	BraA01g044810.3C;BraA04g025990.3C;BraA10g025390.3C
Metabolism	Global and overview maps	38	32	BraA01g004670.3C;BraA01g014930.3C;BraA02g020030.3C;BraA02g038730.3C;BraA02g040370.3C;BraA03g016580.3C;BraA03g029150.3C;BraA03g040130.3C;BraA03g043170.3C;BraA04g003170.3C;BraA04g016430.3C;BraA04g019370.3C;BraA04g021060.3C;BraA04g025990.3C;BraA05g005200.3C;BraA05g006330.3C;BraA05g012860.3C;BraA05g019070.3C;BraA05g035670.3C;BraA05g037210.3C;BraA05g038790.3C;BraA05g039920.3C;BraA05g041930.3C;BraA06g0…	BraA01g001220.3C;BraA01g014930.3C;BraA02g038730.3C;BraA02g045340.3C;BraA04g019370.3C;BraA04g021060.3C;BraA04g025990.3C;BraA04g031320.3C;BraA05g005200.3C;BraA05g006330.3C;BraA05g027200.3C;BraA05g035670.3C;BraA05g037150.3C;BraA05g038790.3C;BraA05g041930.3C;BraA06g015960.3C;BraA06g027430.3C;BraA06g027580.3C;BraA06g029290.3C;BraA06g043270.3C;BraA07g000490.3C;BraA07g025040.3C;BraA08g005730.3C;BraA08g0…
Metabolism	Lipid metabolism	10	6	BraA01g004670.3C;BraA03g040130.3C;BraA04g003170.3C;BraA04g019370.3C;BraA04g021060.3C;BraA05g038790.3C;BraA05g039920.3C;BraA05g041930.3C;BraA06g043270.3C;BraA07g016030.3C	BraA04g019370.3C;BraA04g021060.3C;BraA05g027200.3C;BraA05g038790.3C;BraA05g041930.3C;BraA06g043270.3C
Metabolism	Metabolism of other amino acids	4	5	BraA05g012860.3C;BraA05g038790.3C;BraA08g009880.3C;BraA10g012290.3C	BraA04g031320.3C;BraA05g037150.3C;BraA05g038790.3C;BraA08g005730.3C;BraA08g009880.3C
Metabolism	Metabolism of terpenoids and polyketides	4	2	BraA05g038790.3C;BraA07g042000.3C;BraA08g023600.3C;BraA10g016440.3C	BraA05g038790.3C;BraA08g023600.3C
Metabolism	Nucleotide metabolism	2	2	BraA01g014930.3C;BraA06g027430.3C	BraA01g014930.3C;BraA06g027430.3C
Organismal Systems	Environmental adaptation	6	7	BraA01g019570.3C;BraA03g020140.3C;BraA05g036110.3C;BraA09g018220.3C;BraA09g019700.3C;BraA10g002940.3C	BraA01g019570.3C;BraA03g020140.3C;BraA05g036110.3C;BraA09g018220.3C;BraA09g019700.3C;BraA09g060850.3C;BraA10g002940.3C
