# Supplementary material for: Comparative Analysis of miRNA Expression Profiles between Heat-Tolerant and Heat-Sensitive Genotypes of Flowering Chinese Cabbage Under Heat Stress Using High-Throughput Sequencing
Source: Genes (Basel). 2020 Feb 28;11(3):264. doi: 10.3390/genes11030264 (PMC7140848; doi:10.3390/genes11030264)
Supplement: Supplementary file 1 [file genes-11-00264-s001.zip › Table S2..xlsx]

## Sheet: Sheet1
	Table S2a. Analysis of small RNA sequences from the libraries of HT and HS flowering Chinese cabbage
	Type	HT			HS
		0 h	6 h	12 h	0 h	6 h	12 h
	Total reads	25331960	22632118	19999279	27647469	26043571	26275173
	Total mapped reads	22222402	13150565	17741890	25021953	13857771	24056406
	Percentage (%)	87.72	58.11	88.71	90.5	53.21	91.56
	Table S2b. Analysis of small RNA sequences from the libraries of HT and HS flowering Chinese cabbage
	Type	HT			HS
		0 h	6 h	12 h	0 h	6 h	12 h
	Total Raw tag count	28414730	24642112	33929955	29468457	28889080	28574442
	Low quality tag count	561604	465684	694408	632592	534872	598489
	Invalid adapter tag count	418606	367036	774475	340171	337019	301610
	PolyA tag count	1864	644	940	1224	624	696
	Short valid tag read	2100696	1176630	12460853	847001	1972994	1398474
	Total Clean tag count	25331960	22632118	19999279	27647469	26043571	26275173
	Percentage of clean tag (%)	89.15	91.84	58.94	93.82	90.15	91.95
