# Supplementary material for: Comparative Analysis of miRNA Expression Profiles between Heat-Tolerant and Heat-Sensitive Genotypes of Flowering Chinese Cabbage Under Heat Stress Using High-Throughput Sequencing
Source: Genes (Basel). 2020 Feb 28;11(3):264. doi: 10.3390/genes11030264 (PMC7140848; doi:10.3390/genes11030264)
Supplement: Supplementary file 1 [file genes-11-00264-s001.zip › Table S3..xlsx]

## Sheet: Sheet1
	Table S3a. The length distribution and percentage of detected reads from heat-responsive total small RNAs of the flowering Chinese cabbage HT genotype (Sijiu-19) by sequencing
	Sample/ length count	HT control reads		HT 6 h reads		HT 12 h reads
		Counts	Percent	Counts	Percent	Counts	Percent
	11	87948	0.32	59940	0.25	1046560	3.44
	12	118184	0.44	72897	0.31	1196644	3.93
	13	152966	0.56	99075	0.42	1390735	4.57
	14	179813	0.66	110290	0.47	1322179	4.34
	15	259782	0.96	176586	0.75	1175733	3.86
	16	552281	2.04	218332	0.92	2151894	7.07
	17	340831	1.26	211334	0.89	1228371	4.04
	18	313012	1.15	231260	0.98	821830	2.7
	19	376018	1.39	412762	1.75	906985	2.98
	20	724224	2.67	1048700	4.44	571720	1.88
	21	6330356	23.33	9745872	41.23	2922988	9.6
	22	1926636	7.1	2901352	12.27	672859	2.21
	23	3693042	13.61	1805906	7.64	992516	3.26
	24	8489703	31.29	3637710	15.39	1647220	5.41
	25	585835	2.16	384246	1.63	759235	2.49
	26	707945	2.61	691116	2.92	480534	1.58
	27	250584	0.92	296561	1.25	450999	1.48
	28	165034	0.61	206576	0.87	366774	1.21
	29	140112	0.52	195335	0.83	459624	1.51
	30	509471	1.88	313839	1.33	1275337	4.19
	Table S3b. The length distribution and percentage of detected reads from heat-responsive total small RNAs of the flowering Chinese cabbage HS genotype (Liuye 50) by sequencing
	Sample/ length count	HS control reads		HS 6 h reads		HS 12 h reads
		Counts	Percent	Counts	Percent	Counts	Percent
	11	27884	0.1	92718	0.33	64014	0.23
	12	39044	0.14	147674	0.53	83955	0.31
	13	66772	0.24	207606	0.74	106388	0.39
	14	76225	0.27	224676	0.81	121776	0.44
	15	109872	0.39	269099	0.97	162729	0.59
	16	195737	0.69	386135	1.39	249657	0.91
	17	206976	0.73	439024	1.58	353302	1.29
	18	235434	0.83	335127	1.2	286122	1.04
	19	325080	1.14	478446	1.72	380085	1.38
	20	649831	2.29	1067613	3.83	664421	2.42
	21	8909599	31.38	11559571	41.47	10519189	38.27
	22	1711813	6.03	3746259	13.44	1555494	5.66
	23	4235911	14.92	2118839	7.6	2947836	10.72
	24	8308444	29.26	4380374	15.72	6358221	23.13
	25	698822	2.46	475126	1.7	802305	2.92
	26	652786	2.3	387145	1.39	627076	2.28
	27	283493	1	179532	0.64	321812	1.17
	28	199386	0.7	128926	0.46	248130	0.9
	29	152028	0.54	132466	0.48	216187	0.79
	30	258583	0.91	326622	1.17	303464	1.1
