# Supplementary material for: Comparative Analysis of miRNA Expression Profiles between Heat-Tolerant and Heat-Sensitive Genotypes of Flowering Chinese Cabbage Under Heat Stress Using High-Throughput Sequencing
Source: Genes (Basel). 2020 Feb 28;11(3):264. doi: 10.3390/genes11030264 (PMC7140848; doi:10.3390/genes11030264)
Supplement: Supplementary file 1 [file genes-11-00264-s001.zip › Table S4..xlsx]

## Sheet: Sheet1
			Table S4. Expression profiles of heat-responsive conserved miRNAs inHT and HS genotypes of flowering Chinese cabbage at 6 h and 12 h
			miRNA id	Description	Type	Count 6 h	UMI	Count 12 h	UMI	Count 6 h	UMI	Count 12 h	UMI
			bra-miR1140	MIR1140	mature	113	109	386	376	268	261	650	642
			bra-miR156a-3p	MIR156	mature	81	81	26	26	68	68	111	111
			bra-miR156a-5p,bra-miR156b-5p,bra-miR156c-5p,bra-miR156d-5p,bra-miR156e-5p,bra-miR156f-5p,bra-miR156g-5p	MIR156	mature	2741	2639	1869	1780	2173	2120	4061	3920
			bra-miR156c-3p,bra-miR156g-3p	MIR156	mature	121	116	16	14	83	82	331	322
			bra-miR156e-3p	MIR156	mature	3947	3679	696	655	3089	2959	1915	1853
			bra-miR156f-3p	MIR156	mature	58	57	8	7	85	84	356	346
			bra-miR157a	MIR156	mature	2949	2831	2230	2120	1978	1913	3804	3673
			bra-miR158-3p	MIR158	mature	3292	3163	3285	3096	9730	9035	11988	11077
			bra-miR158-5p	MIR158	mature	907	874	738	715	1145	1126	2229	2172
			bra-miR159a	MIR159	mature	149181	75622	62747	44010	44166	33975	68369	47930
			bra-miR160a-3p	MIR160	mature	31	30	47	42	67	66	7	7
			bra-miR160a-5p	MIR160	mature	89959	55791	41617	32104	136299	73098	103976	63381
			bra-miR161-3p	MIR161	mature	24	24	16	16	49	48	21	21
			bra-miR161-5p	MIR161	mature	22	21	17	17	49	48	30	30
			bra-miR162-3p	MIR162_1	mature	50531	37060	12273	10893	24215	20602	22362	19503
			bra-miR164a	MIR164	mature	4100	3885	6812	6257	2742	2665	6145	5844
			bra-miR164b-3p,bra-miR164d-3p,bra-miR164c-3p	MIR164	mature	48	46	63	62	23	23	70	69
			bra-miR164b-5p,bra-miR164d-5p,bra-miR164c-5p	MIR164	mature	2481	2388	2783	2612	817	799	2092	2040
			bra-miR164e-3p	MIR164	mature	15	13	14	14	16	17	34	32
			bra-miR164e-5p	MIR164	mature	15	15	36	35	4	4	11	11
			bra-miR167a,bra-miR167b,bra-miR167c,bra-miR167d	MIR167_1	mature	26400	22003	20226	17299	48414	36443	65190	46353
			bra-miR168a-3p	MIR168	mature	5846	5489	1355	1292	8271	7714	7307	6902
			bra-miR168a-5p	MIR168	mature	73687	48521	13666	12015	33931	27478	27189	22961
			bra-miR168b-3p,bra-miR168c-3p	MIR168	mature	4298	4036	188	181	1072	1050	2587	2500
			bra-miR168b-5p,bra-miR168c-5p	MIR168	mature	15869	13975	2980	2821	8539	7941	12349	11356
			bra-miR171a,bra-miR171b,bra-miR171c,bra-miR171d	MIR171_1	mature	92497	56538	21965	18524	97286	59673	100603	62131
			bra-miR171e	MIR171_1	mature	26595	22198	24957	20730	115234	66094	127288	71814
			bra-miR172a,bra-miR172b-3p	MIR172	mature	168	164	324	300	441	429	277	273
			bra-miR172b-5p	MIR172	mature	1587	1534	1468	1400	3357	3223	693	681
			bra-miR172c-3p	MIR172	mature	18	17	28	28	57	56	8	8
			bra-miR172d-3p	MIR172	mature	94	92	153	146	113	111	139	138
			bra-miR1885a	MIR1885	mature	396	386	1434	1373	1086	1066	967	948
			bra-miR1885b	MIR1885	mature	572	563	3965	3756	1733	1686	1573	1528
			bra-miR319-3p	MIR159	mature	348	340	889	845	192	190	526	518
			bra-miR390-3p	MIR390	mature	214	209	70	66	65	64	69	66
			bra-miR390-5p	MIR390	mature	130	126	577	553	63	62	164	162
			bra-miR391-3p	undef	mature	183	172	592	572	43	43	788	770
			bra-miR391-5p	undef	mature	110	109	208	197	193	189	149	149
			bra-miR395d-3p,bra-miR395b-3p,bra-miR395c-3p,bra-miR395a-3p	MIR395	mature	190	184	362	342	110	109	118	118
			bra-miR396-3p	MIR396	mature	693	671	1175	1118	1531	1485	1984	1944
			bra-miR396-5p	MIR396	mature	23975	20064	6781	6259	14546	13122	21013	18388
			bra-miR398-3p	MIR398	mature	3261505	157384	1877599	163195	2817406	163150	8185711	169304
			bra-miR398-5p	MIR398	mature	3324	3127	786	739	3776	3607	2089	2038
			bra-miR400-3p	undef	mature	9	9	1	1	36	35	14	13
			bra-miR400-5p	undef	mature	231	226	1218	1177	689	676	665	655
			bra-miR403-3p	MIR403	mature	2148	2048	2496	2351	5365	5088	8903	8342
			bra-miR403-5p	MIR403	mature	436	431	225	215	391	384	750	741
			bra-miR5654a,bra-miR5654b	MIR5654	mature	3384	3266	4104	3863	2516	2451	3867	3735
			bra-miR5711	undef	mature	29	29	10	9	133	132	1	1
			bra-miR5712	undef	mature	18	18	95	89	71	71	477	473
			bra-miR5713	undef	mature	41	40	9	9	20	20	19	18
			bra-miR5718	undef	mature	203	201	782	736	532	523	582	580
			bra-miR5719	undef	mature	881	844	371	345	1706	1644	962	945
			bra-miR5720	undef	mature	57	59	16	15	74	74	93	91
			bra-miR5723	undef	mature	312	300	62	57	215	211	396	386
			bra-miR5724	undef	mature	60	60	45	44	35	33	182	180
			bra-miR5725	undef	mature	305	298	53	51	513	504	771	753
			bra-miR5726	undef	mature	28	27	32	32	50	50	28	28
			bra-miR824	MIR824	mature	396	381	261	248	571	563	248	246
			bra-miR9552b-3p	MIR9552	mature	241	229	74	70	465	458	442	437
			bra-miR9556-3p	undef	mature	50	50	1	1	214	209	22	22
			bra-miR9558-3p	undef	mature	397	388	29	28	169	167	225	220
