# Supplementary material for: Comparative Analysis of miRNA Expression Profiles between Heat-Tolerant and Heat-Sensitive Genotypes of Flowering Chinese Cabbage Under Heat Stress Using High-Throughput Sequencing
Source: Genes (Basel). 2020 Feb 28;11(3):264. doi: 10.3390/genes11030264 (PMC7140848; doi:10.3390/genes11030264)
Supplement: Supplementary file 1 [file genes-11-00264-s001.zip › Table S5..xlsx]

## Sheet: Sheet1
Table S5. Novel miRNAs identified from HT and HS flowering Chinese cabbage genotypes under heat stress
miRNA	Chromosome	Strand	Sequence (mature)	Length	Sequence (precursor)
novel-mir9	A01:12437589-12437968	+	TCAGTATTTGGAGAGTTTTTATAC	24	TTTTTTATTCAAGATGGAAGGAGAATCCTCTAATGGCCCTCTCATGCTTGGTGGAGTTTCTGAAGTGGCCTCGACATCTGGTCAACTTGGTGATGGTGCTGACAAGGATGAAAGATACGCTTTAAATATACAAGATGCAGAGAGTATGAAATCTAGGCAACGACCAAGAAGAAGAAAGAGGAGCTCAAGTTTGAAAATAGTAGAAGTTGAGCTCATCTTTCTTCTTGGCTGTTGCATAGATTTCATACTCTCTGCATCTTGAATCTTTCGTCCTTCTCAACATCATCACCAAGTTGATCAGATGTCGAGGCCACTTCAGAAACTCCACCAAGCTTGAGAGGATCATTAGATGGATTTTTCTTCCATTTTTAATAAAAAC
novel-mir23	A01:29417251-29417627	+	ACCCGTCCATGGGCCCCAGGCTCA	24	GTGTGACAACCCGCCCCGTGGGACTACCCGTCCATGGGCCCCAGGCTCACAGCGCTGCAGCGCACCGACCCCAACCCCTCTATTATGAGTTCTCTCTAACTCCATAATTAGGTTGTTGGTGAGCCTCGAACCCAGGACCTCACCCTTTAACAGCATTCCCACAGGACAAGCTGTCACCAATTGATCTGCAGATCAATTGGTGACAGCTTGTCCTGTGGGAATGCTGTTAAAGGGTGAGGTCCTGGGTTCGAGGCTCACCAACAACCTAATTATGGAGTTAGAGAGAACTCATAATAGAGGGGTTGGGGTCGGTGCGCTGCAGCGCTGTGAGCCTGGGGCCCATGGACGGGTAGTCCCACGGGGCGGGTTGTCACAA
novel_mir27	A02:3795501-3795706	+	TCAAGCTGGTGTCTGGATGAGT	22	TGAATCTGTCGGTCCAGTGCTTGTACTAGCGATCAGACAATCAAGGGTTGCCATTGTCTTGCTCTCCCGTAACTACGCTTCTTCAAGCTGGTGTCTGGATGAGTTGGTGGAGATCATGAAGTGCAGGGAAGAGTATCAACAAACTGTGATGACCATCTTCTACGAAGTGGATCCATCAGATGCTAGGAAGCAGACCGGAGATTCC
novel_mir29	A02:6248204-6248385	-	TATATGCAGAGATTTTTGTTACTA	24	AACACATTAAGGCTCCGAATATTTTAATCCGCCTCACCCTGCCCCGCAGTTAACAGTTATAAAAATGTATACATATATGATATATGCAGAGATTTTTGTTACTATTAAAACCGTATCCCAGTTAAACCGCTTGTCTCGTACCGTTCAACCCGCAATTACCATTCGGAGCCTAGGATGTGTA
novel_mir43	A02:22621135-22621220	+	GTCCACGCTAGGCTACCCATAG	22	GGGGTAGTAGTCCACGCTAGGCTACCCATAGGAGATGTGGCCAATCCACATGAATATGGGGTAGTAGTCTAGTTGGGGCTACCCA
novel_mir46	A02:30981338-30981550	+	GAAAACTATTCGATACATATGGCC	24	CTTTTTTAAGAGAAATTTTGGTATATTGTTTTGATTAATTATGAAAACTTTAAGATGCATGATGTGAAAACTATTCGATACATATGGCCATTCAGTTGATTTATCAATTGTACGTAAGCGATTGTATGATTGTTTTTGTCTTCACGGATTGTATTCATTTAGTTTAATTTCTAAATTGATCACTCACAATATCAAAATTACTCTTAAAAAAT
novel_mir57	A03:799219-799366	+	CCTTCCAGAGCCAGAAGCCGGCAA	24	ATATGGTTTGGATTTTTTTTTTTTTTGTCATCTGTTGGATTAATATTAAAACGGGTGAAATGCAGTCGAATACACATAAGCCGGCAAGGAACACTTTCCTTCCAGAGCCAGAAGCCGGCAAAGATCGAAATCTTTCCAGAGCCATAA
novel-mir78	A03:26924047-26924273	-	CGCAGATTTTATCGGCGTCAGACG	24	CGTTTGGTTGCCGCAGGTTTTGGCATCAGCGGCAGCGACGGCGGCAGCGTCAATGAGGATAGTTGTTGTTCGTTTTGCAGATGCTGACGCTGACGCTGACGCATACTATATCGCGACCGCAGATTTTATCGGCGTCAGACGCAGCTTTCTGCGTCAACGAAACGAACAAGAGTTGACGCAGAATGTTGACACTGCCGCTGCCGCCGGTACCTGCGGTAACCAAACA
novel_mir81	A03:29099582-29099639	+	CGGAAGCATGGGCTTGGCCCGC	22	CGGCCGGAAGCATGGGCTTGGCCCGCTTCTGTTCAAGGCCAGTTCTGTTTCCAGCTA
novel_mir87	A04:6106531-6106718	+	ATTCGCCTTAACATCAGCTTT	21	CTAAACTGTCGTTTGGATCTGAGAATGATGACAAGCATTAAGTTCAGATTCAATTGGTTCACGATTCGCCTTAACATCAGCTTTCGTTGGCTAAGGACAAATCGCATATCTATGCTATTTCCAGTAACCTAAAACACTTTTGATGAATAGATTAAACTTGTGATCAGATGCTAAATGGCCAGTTTAA
novel_mir89	A04:9778711-9778782	+	AGGGACAGAGGACTGACATGTGGC	24	GCATTGCCAGGGACAGAGGACTGACATGTGGCAACACGTGACTAGTCTGGAACACTTTTGTAGGGCAATGA
novel_mir95	A04:11807202-11807405	+	GGTGAGGTCGCTCTGAGAGGATAG	24	AGCAAAAGAGCGAGCGACTTCGGGGCGTCGCTCCAATGAGGTCGCTCTGAGAGGATAGCCACATCGACTTCACAACGTCGCTCCGGTGAGGTCGCTCTGAGAGGATAGCCACAACGACTTCACAACGTCGCTCCGGTGAGGTCGCTTCCATGTACTGCTCGTCCCAAGATCACTTTAAACATTTATTTTAAGCTCCAAATGCA
novel-mir99	A04:15916332-15916709	+	CTAACCAGGAGCGGACCTAAAGC	23	CATTTTTTCCTCTAAAATAAAGTAACATAGAATAAAAAATTAAAATGTTCTAACCAGGAGCGGACCTAAAGCACGAGAAAGTGTGACATGTGTCCCACCCTAATTTTTATTTTTTCATTAATAATTAGTGCTAAGTTTATGCAAGTACATTTACATTAAACTTTGAGTCATAAGAAAACTGTTACATGCCTCATACTAAAAGCCACCTTGGATCCGCTTCTGGTTTTAACCATATTTCATTGTTCACTCTATAATAGAATAATGAACAAACAAAAAATGGATTATTCCATTAATAGAGTAAATTCTATTATAGAGTAAGAAATTGACTAGAATTGGAGTATTTTTTTTATCTATATTTTATTTCAGAGTAAAAAATA
novel_mir103	A05:515161-515331	+	ATAGGCTTCGAATGGTAACATGCG	24	ATATAGGCTTCGAATGGTAACATGCGTCCCGCACCGCACCGCAGTTAACAGTAACAAAAATCTCTGCATATACCATATATCTATACGTTTTTATAACTGTCTGAACCGCACCGCAGTCAAACCGCTTGTCCCGCACCGTTCAATCCGCTGTTACCATTCGGAGCCTATAC
novel_mir105	A05:737152-737293	-	ACTAAATCTACACCAATATTGAT	23	CATAGAGTGATCTAAAGCTTGAGACTGAGGGTGTGATTGGTAGTGGCTGTGAGTGCTCTCTACAGCCTCATTTCTTTCTAGAGCACTAAATCTACACCAATATTGATTTCTATTTTTTTTTAAGTTTATAGCCATTTTATA
novel_mir107	A05:979055-979116	-	GATACTCTAAAGTTGCCTTTTGAG	24	GTTGTAGATGACTTGTCACTTTGGAGGATACTCTAAAGTTGCCTTTTGAGTCAACCATAAA
novel-mir112	A05:4599624-4599788	+	AGGCTCCGAATGGTAACATCCGTCCC	26	CAGGCTCCGAATGGTAACATCCGTCCCGCACCGCACCGCACTTAACAGTAACAAAAATCTTTGCATATACCATATATCTATACGTTTTTATAACTGTCAGAACCGCACCGCAGTCAAACCGCTTGTCCCGCACCGCTCAATCCGCTGTTACCATTCGGAGCCTC
novel_mir114	A05:5589820-5590011	+	ATTCTTGAGTCCTTAATACATATA	24	TAGAGCATGATTATTGGTGGTCTTTATTCTTGAGTCCTTAATACATATATATTTGTATGTATTTATTATATATACGTATATAATTGCGGGCTAAGGACTTTACGGAAACCCAAACCTAAAATTCCTTAATTGCATACAAATATATGTGTATTAAGGACCCAAGAGCAAGGACCACCAATAATCATACTCTT
novel-mir120	A05:15306608-15306843	+	GACTCTAAAAATACCCTTGGTACTT	25	TTGCTGTGTCAGAAGAAGGATAGCTATACTGATTCGGTAGACTCTAAAAATACCCTTGGTACTTTATTGACGATCTCACAAAGATGTAATCTCAGTGAATTTGAATTTACTGATTCATCTTTTACAGAATCGATTCCCTACAAGAATATCTGGAGTTCAGTATGTCTGGAAGCACAGGAGAACGTTCTTTTGCTGATATTATTACCAGTATTCGATACTGGGTCATTCATAGCAT
novel-mir125	A05:23237896-23238028	+	TGGGCCTTGGGCCCGGAATTGTATT	25	GCGTTTCCTAGGGTTTTCTTGGTTTGGGCCTTGGGCCCGGAATTGTATTGTTTTCTTTTGGGCCGTCTTTCATGGCTGTTTGTATGTTTGGACTTGGGGTTTAGGCCCGTTAATCAAAATTCTAGTAGACGG
novel-mir128	A05:28293258-28293384	+	AATTAAGAAACTCCCATTGGACCGC	25	CCCCTAATTAAGAAACTCCCATTGGACCGCTCCAAATGGGAGTTTCTTAACTATGATTCTTAACTCCACTTAAGTACAATTAAAATATTAAATAATCACTAAAAAACACACTTAAGGATCAAGGGA
novel_mir134	A06:1468621-1468741	-	ACGTGGAACACTCTGACTAGTCTGAC	26	GAGTTTTTAGCGGAATATAAGAAAATATTTTTTAACTTTTAACTAAAAAAACTAAGAACCGGCTCTTAACTTTTTTAGTTAAAAGTTAAGAGATGATTTCTTAAATTCCGCTAAAAACTA
novel-mir145	A06:24505246-24505532	+	TTTGGCAATGTTTACAACTGCTCC	24	ATAGGTATGGCTGAAACCGTTGGGTTAGGTTCTGAACAAAAATATTATCTTTGGCAATGTTTACAACTGCTCCGCACCGCAGTTAACAGTAACAAAAATCTCTACATATATCATATATTTATACGTTTTTATAACTGTTAAAACCGCACCGCAGTTGAACCGCTTGTAGAACCGCAGTCACCATTTGGAACCTTTGTATTTTTGTACAAATCTTAATTAAACTCTACCATTAGTTTCTTAAGACTATAGTCACGCCAGGGACCCAAAAGGGGTTGGTCATACCTAG
novel-mir149	A06:15485999-15486142	-	GGGGAACGACGATTTGTGACACC	23	GGCGTCCTTAGCTCGGATTTTGGCCAACCGGGTGCGGTAACACATGGGAGATCAGCTTCCGTCCCATATCCTCGAGAGGATGGGGGAACGACGATTTGTGACACCCAGGCAGACGTGCCCTCGGCCAGAAGGCTTGGGACGCA
novel-mir151	A06:16042953-16043163	+	AGTTGGAAGCCCAAGAAACTTATCAA	26	GCATGATTTCGGAGGGGGTATGATGGATTCTGCGAGATTAATGGTTATACGCACCATTATCTCGAGGGAGAGTATTGGAGAGAAGATCCCACATCGGAAATATAAAAGGGACTTGAGTAATATATAAGGGACTTAGGCCAATCCACTAATCGCCAATTGGTTTTAAGTTGGAAGCCCAAGAAACTTATCAAACTACTCTAGTGTTCATGA
novel_mir153	A06:17139381-17139577	+	ATGAGTCACTCCACTTAGTACCA	23	AGTCGGCCCATCGATCCTTGCCCGAGCATTCCAAGATTGACGCTCAAAGAGCCATCATCTCGAGAGGGCGTATTAGGAATAAATGTCCCACATCGGATATTGGAAAGGATCATAAGCAATATATAAGATAGATGAGTCACTCCACTTAGTACCAATTGGTTTTAGGTTGGAAGCCCATCTAGCTTAACACATGACA
novel_mir154	A06:18446472-18446545	+	TATAAAAACAGTAGACAACCGCAC	24	CAAAATATTTATAAAAACAGTAGACAACCGCACTGCGCGTAGCGCGGACACACCACTAGTTTTAAATATTTTT
novel_mir167	A07:10107208-10107415	+	TTCAGTGAACCGGTTCGCCAGAGT	24	CTTGAGAGCATCTCCATTAGAGTATCAGAAGAGGTTCATGGGCTCAGATTCATAGGGCCGAAATACTTTTTAAATTAAAAAAATGGGTTATTTTCAGTGAACCGGTTCGCCAGAGTGAACCCGTATGATACGGGTTCATACCACGTGGCAACACCTCATTGGGAGGACTTTTTTGTGTTGACGAAGACGAAACACGGGTCTCTCGAT
novel-mir170	A07:10817705-10818307	+	TAAAAGTTCGAAAGCCATAATCCC	24	GGAAAAACGTGTTATTTCTCCACGAGAAATATCGTATCTTCCTATATGTCTTCCAAACTATGAACTCATCCCATATGTCTCCGAAATAAAAGTTCGAAATCTATTTATCCATGAAAGTATATCATAACTCTTATATATTTCCAAAATAAAAGTTCGAAAGCCATAATCCCATAAAATTATATTACTCGGTTTAAACCAATAAACTAAAACCGTTTTGGTTAATTAAAACAGTTTTAGATCAATAAAAACTCGGTTAAAATCAAATTACATCAATTAAACTACAAATTATAAACCGTGATCAGATTAATTAACCAAACAGTTTCAGTTTATAGGTGTAATCTGATCTTAACAAGGTCTTTATCGATCTAAAACTGGTTTAATTAACCAAAATAATTTTAG…
novel_mir177	A07:15804397-15804451	-	TATTCCCGCGAAACCCACGGC	21	ACCGCGGGTTTCCGGCGACCGTGGTCAACCGACTATTCCCGCGAAACCCACGGC
novel-mir187	A07:28016608-28016842	+	GTCCAGATGGGTGAACCCAATTAT	24	CTTTCCCCGGTCAACAAACCAAAAAACTAGAGATGTCAAATGGGCGGGCTATAAATGGGTGGCCCGTGTCCAAATCGATATGGTCCAAAATGGACAGACCCAGATTAAACCATAATTAAAATTTGTCCAGATGGGTGAACCCAATTATATCAATGGACAACATTGGGCTTAACCACTTGGACAATGGGCGGCCCAATAAACTTAAATGTCTAGGGTTTGGAAAATTGGGGGAAA
novel_mir191	A08:2778694-2778960	-	GGATTACGGGCCGGTGCCTCCC	22	TAAGGTGATGGGACATTGGGCCGATCTCTTTGGGCCGGACTCGGAAAGGCTATTTACTGGTCTGCCCGTTCCAAGTCGGGAGTTGAGTGGTCGGGCTCGAGCGAAGGCTTGTGGTTCGGACACTCTTAGAGCGGAGGAGACCGCGTGAGGCTGGTTTCACAGAGCAGCGTCCACCTCCCGCTTTCGACGGTGGAAGGATTACGGGCCGGTGCCTCCCGAGCCCACTATGACCCAATATACCGGGCTCCAATTGGACCATCTCTTTT
novel_mir189	A08:2532707-2532934	-	TCCAAAGAACCATGTCAATCAACA	24	CATGTAAGCTCAGGGATCTGGAGCTTGATATGCTGGTGCATTGACACGAGAGAGTGTTGATTGACATGGTTCTTTGGAGTATGGCTCGGACATATTCAAAGAATGTTGAAGTTTGGCGTGTTGCTATTGTGTTACACATGGAGCCATACTCCAAAGAACCATGTCAATCAACACTCTCTCGTGTCAATGCACCAGCATATCAAGCTCCAGATCCCTGAGCTTACATT
novel_mir200	A08:17568069-17568258	+	CGCTGAGGCTTAGATCGTTGAC	22	ATCTCCTCGATTGGCTCTGGAGCAGCTCGATTTGCTCTCTTACGTCGTCGCTGAGGCTTAGATCGTTGACCGGGAAGACGTCGAGAAGCGTCGAGATCTCTTGGTTCAGATCGTGGAAGTAGCCGGAGATGGATTGAGTTTGGAGTAACAGCCATAACTTACTGGAATGGGCGCCGTAATCGAGGAGGA
novel-mir202	A08:21145361-21145503	+	GACAGAATGGGTAGTTCGCCTCC	23	TTCACCCGGAAGGGCTTTACCTGGGCTGGGGACAAGGCCTAACACCCAGTACCGCATTTGATGACAGAATGGGTAGTTCGCCTCCGCTTGGCGTCGAACCCGTGAGCATGACAATTGGCCCACAAGGTCCTTACCAAGTGAG
novel-mir211	A09:8971278-8971635	-	AACTGCTTGTCCTACACCGCTCA	23	GGAGTGGTGCGGAACAAGCGGTTTAACTGCGCTGCAGTTTTAACAGTTATAAAAACATATAGATATAGGCTTCGAATGTTTACAACCGCTCCGCCCCGCACCGTAGTTAACAGTAACAAAAATCTCTACATATACCATATATCTATACATTTTTATAATTATTAAAACCGTACCGCAGTTAAACCGTTTGTCCCGCACCGCTCAAACCGCAGTCACCATTCGGAACTTATAGTATATGTAGAGATTTTTGTTACTGTTAACTGCGGGACGGGACGGGATGATGGTCACTATATATCTATATATTTTTATAACTGTTAGAACTGCACCGCAGTTAAACTGCTTGTCCTACACCGCTCA
novel-mir214	A09:12354058-12354182	+	TTCCATCCCAAAAGGCCTCGTA	22	AATGTCTAACTCTATATTCTCCGATTAGTACGATATTGTCCACTTTGGACCTTAGAGGCTGGCCCGCATGGATTTGCTTTTGGTTTCCATCCCAAAAGGCCTCGTACTATTAGAGTTGGACATC
novel_mir218	A09:16991074-16991280	+	CTAAAAAATGAGAAAGCGTC	20	CCAAAATGTTCAATCCACAATCTATCCGATCTAAATTTACGGATTATCCCTAAGACCACAAATATCTTTATAAATAAAGTAGACTTGTGCTATGCTCACAGCTTTCCACATTAGCAGGAAGAAGGGGGCAAATTTTGCCACGTGGATTCCTAAAAAATGAGAAAGCGTCTTTGATTTTAAAGTTTGCCTTAGGTTGAACTTTTTGA
novel_mir220	A09:18999893-18999992	+	GGCGGCCCGTGAATGGTCAT	20	CAAAAAAGAATCCTTAAAATCCTTTGATAAGGATTGATCCTTACACTGTTCACGGGTCCCATTGACTACGTGGCGGCCCGTGAATGGTCATCTTTTTTT
novel-mir225	A09:30897654-30897878	+	CCTGCGGCTGCGGCGATATT	20	AGACTGTTTTTTATCTACTTTCCCCATTCAAATATATTTTTTGGACCGCTAGATCCGCTTGATACACACTTGTACCGTTTAACCCACTCTTGGTTTCGCTCGATCCGCTTGATCTGCTATAGATCTGCAACGCTTGATCTGTTTTTTTCATTCGGAGCCTTTATGTGAGTGTTTCTTTGTGAGGATGTATTATGCACTGATAGTTAGGTGGTTCTGGATAGTTC
novel_mir238	A09:33950826-33951053	+	CCTGCGGCTGCGGCGATATT	20	AGGTTCCTGCGGCTGCGGCGATATTTTTCAAAATTCTTGTTCGTTTGATTGACGCCGAGACCTGCGTCTAACCGCTGCGTCTGACGCCGAGAGCTGCGTTTGACGCTGTAAAATCCCGCGGCCGCGACAGTAAGTTGTGCGTCTATTTACCTATTTACAATTCTATCCTTAACCTAATTAATTATTTACAAAAAAACCTAAATCTAATTGACGCAGCCGCAGAACTC
novel_mir240	A09:35523985-35524268	+	CAATGGGATCCGCGAACAGTGCA	23	ATGATCTTAGACCATGATTATCGCTATAAACGTAGTGCACGGTTTTTTATGCTCAATTTTTTATTTTTATTTTTATTTTTCTTATTTTGTTTAATTAAAAAAACGCATTAATCGTGAGCCGCCACATGTCAATGGGATCCGCGAACAGTGCAAGAAATAGACCAAAATCGATCCTTATTTCGTGACTTCTGGAACTGATTTTAGAGGTTTTTGTGGGGTTCAGATTATAAAGTTTGTTAAGAAACTCACTAATCTCCCGCGATAATCATGCTCTTAGAATCAA
novel-mir243	A09:41578775-41579071	+	GCTGATGGAACACTGGCCCGGCCCA	25	ATGTGGGGACAATAAGCTGATGGAACACTGGCCCGGCCCACAGGTCGGATCTGTTGTGGCATGTTCTGGGCTGCCCAGTCCAAGCCGAGAGTGACCCGTGTGTGTTGAGCGAAGGCTTGGCTCAGGCGGTTCCTAAAGTGGAGGGCAATGCGTGAGGCTGGTTTCACAGAGCAGCGATCACCTCCCTCTCTCGGCAGTGGACGGATAACGGCTCAAAGCCACTCAGATCCAGCATGGCCTGGTGGTTCGTACCCAGCTGAACCATCATCTTTTTTAATTTTTACATATTCCCATAA
novel_mir247	A10:2151370-2151527	+	CAGAGCTGTGAACCTGTGGTCCACG	25	TTAGATATTAGAGATTAGGGTCGGTGTTCTGCAGAGCTGTGAACCTGTGGTCCACGAAACAGGTTGTCACATTGATCCTGTTCGAGCAGTTCTCTAGACTCTTTTTGCATTAACTTCTCTTGGCTTCGGTCTCTGATGGCAGTTCCCTAATACCTAT
novel-mir248	A10:3316069-3316212	+	CCCTTAATTTTAGATAGCGTTTG	23	CAGCGTTTTTTGTCTTTCCGCTATGGTTGATATACCCCTTAATTTTAGATAGCGTTTGTATATTTGGAAACGCTATGATAGAATGGTATATTCGGAAACGCTATGATAGCCTATTTTTAATAGCAGAATATAATGAAATGCTA
novel-mir250	A10:11758799-11759012	-	TATAGTTAGGCGTTAGGCACTATG	24	TTTGGTATGGGTGCATTAAAATGGTTATTAGTATATTTTATATAGCTTAGTTGTATCTATATATGTATAGATCTGTTTAGGCATCCGCGTACATAGTTAGCCGTCCGCGTATATAGTTAGGCGTTAGGCACTATGTCACCCTAGAGAGAGCTTTAGAACACTGGTTTAAACATTTTAAAACTGTTTTCAGATAAGTTTTTTTTCTGTACCAAT
novel-mir255	A10:13971847-13972106	+	CAAGCGGTTCAACTGCGGTGCGGT	24	ATTCTGAATGGTGACTGCGGTTTGAGCGGTGCGGACCAAGCGGTTCAACTGCGGTGCGGTTCTAACAGTTATAAAAATATATAGATATACAGTATATGTAAAGATTTTTGTTACTTTTAACTGCGGGGCGAGGCGGGACTAGAGTCACTATTCGAAACCTACATATACCATATATCTATATATTTTTATAACTGTTAAAACCGCACCGCAGTTGAACCGCTTGTCCTGCACCGCTCAAATCGTAGTTACCATTCGGAAC
novel_mir260	A10:17639432-17639601	+	CCGCCCCTGGGTTCGAGCCTTGGCCA	26	GGAGTGTCCGCCCCTGGGTTCGAGCCTTGGCCACTGCAGAATTTACATATGGGCTGCAGCATCCGAGACCGAAGACCGTTACACGGTGAGCCACATGGTGACGCCCTGGCAGCGTCCTTGCTCACTTCGGTCTCTAGTCTGGACCACCTCGGTGGGGCCAGGATACTCG
novel_mir262	A10:20216702-20216936	-	AAATATTGCGGTGAGCGTGGATCG	24	CCGACCTTAGCTCAGTTGGTAGAGCGGAAGACTGTAGTAGTTGCTGTGATCTTTAGGTCGCTGGTTCGATTCCGGCAGGTCGGACTTTTTTGTCGATTATCAAAGCAAATCCGCTATGCGATTTGGAGGGTTTCAAATTAGAAAAAGTTAAAAAAAAATATTGCGGTGAGCGTGGATCGAACACGCGACCTTCAGATCTTCAGTCTGACGCTCTCCCAACTGAGCTATCCCCGC
