# Supplementary material for: Comparative Analysis of miRNA Expression Profiles between Heat-Tolerant and Heat-Sensitive Genotypes of Flowering Chinese Cabbage Under Heat Stress Using High-Throughput Sequencing
Source: Genes (Basel). 2020 Feb 28;11(3):264. doi: 10.3390/genes11030264 (PMC7140848; doi:10.3390/genes11030264)
Supplement: Supplementary file 1 [file genes-11-00264-s001.zip › Table S6..xlsx]

## Sheet: Sheet1
Table S6a. Differentially expressed heat-responsive known miRNAs in flowering Chinese cabbage HT genotypes at 6 h											Table S6c. Differentially expressed heat-responsive known miRNAs in flowering Chinese cabbage HS genotypes at 6 h
miRNA id	HT Count (0 h)	HT Count (6 h)	TPM HT (0 h)	TPM HT (6 h)	log2 Ratio (HT 6 h/HT 0 h)	Up-Down-Regulation	p-value	FDR			miRNA id	HS Count (0 h)	HS Count (6 h)	TPM HS (0 h)	TPM HS (6 h)	log2 Ratio (HS 6 h/HS 0 h)	Up-Down-Regulation	p-value	FDR
bra-miR160a-3p	292	31	289	30	-3.26804	Down	2.71938e-29	1.06411e-28			bra-miR1140	1000	268	968	261	-1.89096	Down	1.16847e-29	5.15838e-29
bra-miR161-3p	122	24	118	24	-2.29768	Down	5.91102e-08	1.39998e-07			bra-miR156a-3p	252	68	248	68	-1.86673	Down	2.04148e-08	5.8652e-08
bra-miR164e-3p	106	15	104	13	-3	Down	1.75044e-09	4.25783e-09			bra-miR158-3p	22240	9730	19074	9035	-1.07801	Down	6.5076e-90	6.54375e-89
bra-miR168b-3p,bra-miR168c-3p	10517	4298	9681	4036	-1.26223	Down	6.36756e-94	4.58464e-93			bra-miR158-5p	3663	1145	3460	1126	-1.61957	Down	3.76486e-71	3.24495e-70
bra-miR172a,bra-miR172b-3p	1049	168	1007	164	-2.6183	Down	6.4891e-73	4.02772e-72			bra-miR164b-3p,bra-miR164d-3p,bra-miR164c-3p	123	23	122	23	-2.40718	Down	1.0326e-07	2.87538e-07
bra-miR172d-3p	276	94	269	92	-1.5479	Down	2.21396e-06	4.63387e-06			bra-miR172c-3p	12	57	11	56	2.34792	Up	1.47743e-15	5.14259e-15
bra-miR1885a	1271	396	1237	386	-1.68017	Down	4.81778e-31	2.06476e-30			bra-miR172d-3p	354	113	334	111	-1.58929	Down	8.82498e-08	2.49581e-07
bra-miR1885b	1546	572	1504	563	-1.4176	Down	1.62928e-22	5.98511e-22			bra-miR1885a	2354	1086	2241	1066	-1.07194	Down	2.3732e-07	6.3169e-07
bra-miR2111b-3p	30	1	27	1	-4.75489	Down	1.48409e-05	2.87243e-05			bra-miR390-3p	348	65	338	64	-2.40088	Down	1.80163e-19	6.93818e-19
bra-miR390-3p	1017	214	987	209	-2.23955	Down	1.65462e-51	9.30723e-51			bra-miR390-5p	331	63	320	62	-2.36773	Down	3.5831e-18	1.29708e-17
bra-miR390-5p	1074	130	1055	126	-3.06575	Down	9.86856e-95	7.40142e-94			bra-miR391-3p	382	43	372	43	-3.11289	Down	8.24672e-34	4.14627e-33
bra-miR391-3p	474	183	469	172	-1.44718	Down	7.3444e-07	1.65249e-06			bra-miR403-5p	924	391	896	384	-1.22239	Down	4.01888e-06	8.87094e-06
bra-miR391-5p	335	110	329	109	-1.59376	Down	3.48496e-08	8.3639e-08			bra-miR5711	8	133	8	132	4.04439	Up	2.86556e-49	1.85238e-48
bra-miR396-3p	1694	693	1637	671	-1.28667	Down	1.99969e-16	6.66563e-16			bra-miR5712	228	71	220	71	-1.63161	Down	8.88542e-06	1.87007e-05
bra-miR400-5p	750	231	733	226	-1.69749	Down	1.77223e-19	6.38003e-19			bra-miR5713	0	20	0.001	20	14.2877	Up	8.3582e-10	2.56413e-09
bra-miR403-5p	1096	436	1057	431	-1.29422	Down	1.59714e-12	4.56325e-12			bra-miR5724	132	35	132	33	-2	Down	3.8795e-05	7.63249e-05
bra-miR5712	558	18	541	18	-4.90956	Down	1.18359e-86	7.89061e-86			bra-miR5726	17	50	17	50	1.55639	Up	9.8829e-11	3.19429e-10
bra-miR5715	7	26	7	24	1.77761	Up	1.10204e-06	2.44898e-06			bra-miR9408-3p	681	50	668	48	-3.79874	Down	9.08218e-76	8.65197e-75
bra-miR5718	901	203	879	201	-2.12867	Down	1.42363e-41	7.32155e-41			bra-miR9557-3p	20	214	19	209	3.45943	Up	1.35491e-71	1.2262e-70
bra-miR5719	1778	881	1718	844	-1.02542	Down	2.90198e-05	5.49849e-05			bra-miR9558-3p	55	169	53	167	1.65578	Up	1.06422e-33	5.20604e-33
bra-miR5720	245	57	240	57	-2.074	Down	8.00876e-12	2.08924e-11			bra-miR9569-5p	29	0	27	0.001	-14.7207	Down	3.43088e-06	7.76237e-06
bra-miR5723	721	312	690	300	-1.20163	Down	4.35256e-06	8.80293e-06
bra-miR5724	183	60	180	60	-1.58496	Down	4.71634e-05	8.57516e-05
bra-miR824	1026	396	1000	381	-1.39214	Down	2.76808e-13	8.03636e-13
bra-miR9408-3p	52	7	52	7	-2.89308	Down	2.12132e-05	4.0621e-05
bra-miR9552b-3p	99	241	98	229	1.22449	Up	1.01659e-36	4.81541e-36
bra-miR9553-3p	46	0	45	0.001	-15.4576	Down	7.27884e-10	1.79478e-09
bra-miR9556-3p	13	50	12	50	2.05889	Up	7.40682e-12	1.96063e-11
bra-miR9557-3p	36	0	34	0.001	-15.0532	Down	7.41912e-08	1.73434e-07
bra-miR9558-3p	77	397	77	388	2.33313	Up	1.8213e-97	1.42537e-96
bra-miR9558-5p	1	12	1	12	3.58496	Up	4.51408e-05	8.37664e-05
Table S6b. Differentially expressed heat-responsive known miRNAs in flowering Chinese cabbage HT genotypes at 12 h											Table S6d. Differentially expressed heat-responsive known miRNAs in flowering Chinese cabbage HS genotypes at 12 h
miRNA id	HT Count (0 h)	HT Count (12 h)	TPM HT (0 h)	TPM HT (12 h)	log2 Ratio (HT 12 h/HT 0 h)	Up-Down-Regulation	p-value	FDR			miRNA id	HS Count (0 h)	HS Count (12 h)	TPM HS (0 h)	TPM HS (12 h)	log2 Ratio (HS 12 h/HS 0 h)	Up-Down-Regulation	p-value	FDR
bra-miR156c-3p,bra-miR156g-3p	100	16	98	14	-2.80735	Down	8.85972e-13	2.01559e-12			bra-miR156a-3p	252	111	248	111	-1.15978	Down	1.13023e-12	3.46862e-12
bra-miR156e-3p	1971	696	1868	655	-1.51193	Down	6.28854e-90	3.01188e-89			bra-miR156c-3p,bra-miR156g-3p	140	331	133	322	1.27563	Up	9.45064e-21	3.65699e-20
bra-miR156f-3p	58	8	58	7	-3.05063	Down	1.29428e-08	2.61733e-08			bra-miR156f-3p	166	356	159	346	1.12175	Up	8.68516e-19	3.28927e-18
bra-miR160a-3p	292	47	289	42	-2.78261	Down	1.61772e-34	5.3532e-34			bra-miR160a-3p	176	7	173	7	-4.62727	Down	2.99746e-42	1.52442e-41
bra-miR161-3p	122	16	118	16	-2.88264	Down	3.15184e-17	8.31355e-17			bra-miR161-3p	159	21	155	21	-2.88381	Down	1.72191e-26	7.47563e-26
bra-miR161-5p	71	17	71	17	-2.06228	Down	5.59012e-07	1.03817e-06			bra-miR161-5p	92	30	88	30	-1.55254	Down	3.74992e-08	9.02008e-08
bra-miR162-5p	15	0	15	0.001	-13.8727	Down	0.000141733	0.000226275			bra-miR172a,bra-miR172b-3p	968	277	937	273	-1.77915	Down	2.23604e-84	1.80916e-83
bra-miR164b-3p,bra-miR164d-3p,bra-miR164c-3p	139	63	139	62	-1.16474	Down	6.92122e-05	0.000114515			bra-miR172d-3p	354	139	334	138	-1.27518	Down	5.29292e-21	2.09364e-20
bra-miR164e-3p	106	14	104	14	-2.89308	Down	4.4036e-15	1.06861e-14			bra-miR390-3p	348	69	338	66	-2.35649	Down	9.70134e-44	5.39637e-43
bra-miR172a,bra-miR172b-3p	1049	324	1007	300	-1.74703	Down	1.12113e-60	4.74526e-60			bra-miR391-3p	382	788	372	770	1.04956	Up	9.98928e-37	4.93914e-36
bra-miR172d-5p	1	14	1	13	3.70044	Up	0.000114895	0.000185051			bra-miR5712	228	477	220	473	1.10434	Up	1.63942e-23	6.78644e-23
bra-miR2111b-3p	30	0	27	0.001	-14.7207	Down	1.82499e-08	3.64997e-08			bra-miR9557-3p	20	1	19	1	-4.24793	Down	1.62539e-05	3.36418e-05
bra-miR5711	98	10	97	9	-3.42999	Down	6.91496e-16	1.74795e-15			bra-miR9558-3p	55	225	53	220	2.05344	Up	2.79872e-27	1.24543e-26
bra-miR5712	558	95	541	89	-2.60375	Down	6.23282e-62	2.70089e-61
bra-miR5713	92	9	87	9	-3.27302	Down	2.9553e-15	7.26844e-15
bra-miR5724	183	45	180	44	-2.03242	Down	1.63455e-15	4.07519e-15
bra-miR5725	519	53	507	51	-3.31342	Down	3.73942e-78	1.74506e-77
bra-miR824	1026	261	1000	248	-2.01159	Down	7.86302e-77	3.57767e-76
bra-miR860-3p	35	4	35	4	-3.12928	Down	3.94472e-06	6.97028e-06
bra-miR9557-3p	36	1	34	1	-5.08746	Down	8.9451e-09	1.82922e-08
bra-miR9569-5p	19	0	17	0.001	-14.0532	Down	1.30041e-05	2.23279e-05
