# Supplementary material for: Comparative Analysis of miRNA Expression Profiles between Heat-Tolerant and Heat-Sensitive Genotypes of Flowering Chinese Cabbage Under Heat Stress Using High-Throughput Sequencing
Source: Genes (Basel). 2020 Feb 28;11(3):264. doi: 10.3390/genes11030264 (PMC7140848; doi:10.3390/genes11030264)
Supplement: Supplementary file 1 [file genes-11-00264-s001.zip › Table S7..xlsx]

## Sheet: Sheet1
Table S7a. Differentially expressed heat-responsive novel miRNAs in flowering Chinese cabbage HT genotypes at 6 h										Table S7c. Differentially expressed heat-responsive novel miRNAs in flowering Chinese cabbage HS genotypes at 6 h
miRNA id	HT Count (0 h)	HT Count (6 h)	TPM HT (0 h)	TPM HT (6 h)	log2 Ratio (HT 6 h/HT 0 h)	Up-Down-Regulation	p-value	FDR		miRNA id	HS Count (0 h)	HS Count (6 h)	TPM HS (0 h)	TPM HS (6 h)	log2 Ratio (HS 6 h/HS 0 h)	Up-Down-Regulation	p-value	FDR
novel_mir13	27	0	26	0.001	-14.6662	Down	4.76228e-06	9.52456e-06		novel_mir1	23	0	23	0.001	-14.4893	Down	4.88126e-05	9.50009e-05
novel_mir20	34	164	34	162	2.25239	Up	5.25518e-40	2.62759e-39		novel_mir13	53	0	52	0.001	-15.6662	Down	8.37352e-11	2.75565e-10
novel_mir27	155	47	154	47	-1.7122	Down	3.27606e-05	6.14261e-05		novel_mir20	212	48	205	48	-2.09452	Down	1.12003e-09	3.37877e-09
novel_mir59	21	0	18	0.001	-14.1357	Down	7.63466e-05	0.000136063		novel_mir23	28	0	27	0.001	-14.7207	Down	5.34064e-06	1.16465e-05
novel_mir87	32	0	31	0.001	-14.92	Down	4.71704e-07	1.07477e-06		novel_mir41	24	0	23	0.001	-14.4893	Down	3.13576e-05	6.30636e-05
novel_mir95	29	0	28	0.001	-14.7731	Down	1.88867e-06	4.09592e-06		novel_mir59	53	0	52	0.001	-15.6662	Down	8.37352e-11	2.80668e-10
novel_mir97	145	38	140	34	-2.04182	Down	2.43028e-06	4.97103e-06		novel_mir62	27	0	27	0.001	-14.7207	Down	8.31346e-06	1.77028e-05
novel_mir128	29	0	26	0.001	-14.6662	Down	1.88867e-06	4.04715e-06		novel_mir66	0	14	0.001	14	13.7731	Up	3.99764e-07	1.01912e-06
novel_mir134	156	21	152	21	-2.85561	Down	6.85134e-14	2.02171e-13		novel_mir87	0	58	0.001	58	15.8238	Up	8.92768e-27	3.8474e-26
novel_mir135	0	12	0.001	12	13.5507	Up	4.91366e-06	9.71933e-06		novel_mir97	147	23	139	22	-2.65951	Down	9.92766e-11	3.15247e-10
novel_mir141	53	0	50	0.001	-15.6096	Down	2.85928e-11	7.24888e-11		novel_mir112	293	0	278	0.001	-18.0847	Down	6.27942e-57	4.73573e-56
novel_mir147	0	159	0.001	159	17.2787	Up	1.81762e-69	1.09057e-68		novel_mir113	354	23	335	23	-3.86446	Down	2.68392e-42	1.56706e-41
novel_mir149	143	0	138	0.001	-17.0743	Down	2.4079e-29	9.8505e-29		novel_mir122	0	13	0.001	13	13.6662	Up	1.11794e-06	2.69796e-06
novel_mir151	79	17	78	16	-2.2854	Down	4.56932e-05	8.39263e-05		novel_mir134	210	0	207	0.001	-17.6593	Down	5.61666e-41	3.17692e-40
novel_mir153	70	0	68	0.001	-16.0532	Down	1.10195e-14	3.30586e-14		novel_mir135	34	0	31	0.001	-14.92	Down	3.75378e-07	9.7062e-07
novel_mir166	184	0	181	0.001	-17.4656	Down	1.4049e-37	6.83463e-37		novel_mir137	42	0	40	0.001	-15.2877	Down	1.08885e-08	3.17875e-08
novel_mir177	0	13	0.001	12	13.5507	Up	1.81927e-06	3.99351e-06		novel_mir140	85	14	75	14	-2.42146	Down	2.0344e-06	4.78216e-06
novel_mir183	151	12	148	11	-3.75002	Down	2.38212e-18	8.40748e-18		novel_mir141	32	0	31	0.001	-14.92	Down	9.09586e-07	2.2248e-06
novel_mir214	129	17	128	16	-3	Down	6.90722e-12	1.85567e-11		novel_mir147	0	112	0.001	112	16.7731	Up	6.8159e-51	4.56918e-50
novel_mir224	58	0	57	0.001	-15.7987	Down	2.83212e-12	7.84279e-12		novel_mir151	46	0	45	0.001	-15.4576	Down	1.85447e-09	5.50261e-09
novel_mir235	68	11	67	11	-2.60666	Down	7.03318e-06	1.37606e-05		novel_mir183	92	16	90	16	-2.49185	Down	1.62323e-06	3.86584e-06
novel_mir255	1494	494	1418	447	-1.66551	Down	5.79368e-31	2.42526e-30		novel_mir186	0	77	0.001	77	16.2326	Up	2.91778e-35	1.50891e-34
novel_mir256	143	0	139	0.001	-17.0847	Down	2.4079e-29	9.6316e-29		novel_mir191	174	16	170	16	-3.40939	Down	3.11964e-18	1.15236e-17
novel_mir264	0	26	0.001	26	14.6662	Up	4.46964e-12	1.21899e-11		novel_mir221	0	10	0.001	9	13.1357	Up	2.44492e-05	4.97225e-05
novel_mir267	14	49	13	45	1.79141	Up	4.66604e-11	1.16651e-10		novel_mir226	0	14	0.001	14	13.7731	Up	3.99764e-07	1.00496e-06
novel_mir271	0	38	0.001	37	15.1752	Up	2.9659e-17	1.00729e-16		novel_mir235	104	21	103	20	-2.36457	Down	3.62688e-06	8.10451e-06
novel_mir272	152	320	150	307	1.03328	Up	9.45976e-42	5.00811e-41		novel_mir256	200	0	191	0.001	-17.5432	Down	4.69194e-39	2.57346e-38
novel_mir274	83	0	81	0.001	-16.3056	Down	2.70012e-17	9.34657e-17		novel_mir260	278	0	268	0.001	-18.0319	Down	4.79438e-54	3.33763e-53
novel_mir278	249	47	247	46	-2.42481	Down	1.29891e-15	4.10183e-15		novel_mir261	243	0	229	0.001	-17.805	Down	2.55442e-47	1.54117e-46
novel_mir281	174	0	173	0.001	-17.4004	Down	1.43198e-35	6.60912e-35		novel_mir267	145	20	141	18	-2.96963	Down	8.45096e-12	2.88608e-11
novel_mir282	0	135	0.001	131	16.9992	Up	4.12792e-59	2.39686e-58		novel_mir269	230	10	223	9	-4.63097	Down	4.4926e-32	2.08503e-31
										novel_mir271	35	0	34	0.001	-15.0532	Down	2.41146e-07	6.32571e-07
										novel_mir281	242	25	234	24	-3.2854	Down	3.40836e-23	1.43468e-22
										novel_mir283	25	0	23	0.001	-14.4893	Down	2.01444e-05	4.14334e-05
Table S7b. Differentially expressed heat-responsive novel miRNAs in flowering Chinese cabbage HT genotypes at 12 h										Table S7d. Differentially expressed heat-responsive novel miRNAs in flowering Chinese cabbage HS genotypes at 12 h
miRNA id	HT Count (0 h)	HT Count (6 h)	TPM HT (0 h)	TPM HT (6 h)	log2 Ratio (HT 6 h/HT 0 h)	Up-Down-Regulation	p-value	FDR		miRNA id	HS Count (0 h)	HS Count (12 h)	TPM HS (0 h)	TPM HS (12 h)	log2 Ratio (HS 12 h/HS 0 h)	Up-Down-Regulation	p-value	FDR
novel_mir13	27	0	26	0.001	-14.6662	Down	1.09472e-07	2.0754e-07		novel_mir9	0	19	0.001	18	14.1357	Up	1.27867e-06	2.84504e-06
novel_mir27	155	0	154	0.001	-17.2326	Down	6.96354e-41	2.53473e-40		novel_mir13	53	10	52	10	-2.37851	Down	4.75164e-08	1.12772e-07
novel_mir46	0	15	0.001	13	13.6662	Up	5.58158e-06	9.76777e-06		novel_mir41	24	0	23	0.001	-14.4893	Down	9.73004e-08	2.22045e-07
novel_mir59	21	0	18	0.001	-14.1357	Down	3.939e-06	7.02841e-06		novel_mir62	27	0	27	0.001	-14.7207	Down	1.28993e-08	3.2801e-08
novel_mir87	32	0	31	0.001	-14.92	Down	5.52796e-09	1.15642e-08		novel_mir83	16	0	16	0.001	-13.9658	Down	2.12936e-05	4.35662e-05
novel_mir89	107	0	101	0.001	-16.624	Down	1.95662e-28	6.24746e-28		novel_mir124	44	10	42	10	-2.07039	Down	4.11232e-06	8.7142e-06
novel_mir95	29	0	28	0.001	-14.7731	Down	3.31594e-08	6.55979e-08		novel_mir134	210	97	207	97	-1.09357	Down	6.85252e-10	1.96734e-09
novel_mir97	145	0	140	0.001	-17.0951	Down	2.7309e-38	9.55815e-38		novel_mir137	42	0	40	0.001	-15.2877	Down	5.2822e-13	1.67899e-12
novel_mir105	85	0	80	0.001	-16.2877	Down	9.9346e-23	2.87e-22		novel_mir140	85	26	75	26	-1.52838	Down	3.59134e-08	9.00364e-08
novel_mir112	137	0	134	0.001	-17.0319	Down	3.24402e-36	1.09335e-35		novel_mir141	32	0	31	0.001	-14.92	Down	4.44612e-10	1.29739e-09
novel_mir113	179	0	176	0.001	-17.4252	Down	4.15424e-47	1.64363e-46		novel_mir147	0	27	0.001	27	14.7207	Up	4.25646e-09	1.13082e-08
novel_mir114	20	0	20	0.001	-14.2877	Down	7.15704e-06	1.24055e-05		novel_mir153	85	31	81	31	-1.38565	Down	1.09178e-06	2.45996e-06
novel_mir120	79	21	76	21	-1.85561	Down	6.84244e-07	1.2579e-06		novel_mir160	30	0	29	0.001	-14.8238	Down	1.71007e-09	4.75614e-09
novel_mir128	29	0	26	0.001	-14.6662	Down	3.31594e-08	6.48926e-08		novel_mir166	140	37	133	36	-1.88536	Down	1.28806e-14	4.40912e-14
novel_mir134	156	0	152	0.001	-17.2137	Down	3.8325e-41	1.4235e-40		novel_mir167	17	0	17	0.001	-14.0532	Down	1.08575e-05	2.27369e-05
novel_mir141	53	0	50	0.001	-15.6096	Down	1.97819e-14	4.67573e-14		novel_mir183	92	43	90	43	-1.06559	Down	5.86534e-05	0.000116003
novel_mir147	0	128	0.001	126	16.9431	Up	3.30908e-45	1.28139e-44		novel_mir214	125	57	120	57	-1.074	Down	1.43259e-06	3.10977e-06
novel_mir149	143	29	138	29	-2.25054	Down	7.6651e-15	1.83559e-14		novel_mir221	0	24	0.001	24	14.5507	Up	3.61568e-08	8.81632e-08
novel_mir151	79	15	78	14	-2.47805	Down	3.1469e-09	6.81828e-09		novel_mir224	82	35	80	35	-1.19265	Down	3.02176e-05	6.1122e-05
novel_mir153	70	12	68	12	-2.5025	Down	6.37222e-09	1.31789e-08		novel_mir228	34	0	34	0.001	-15.0532	Down	1.15597e-10	3.48751e-10
novel_mir166	184	31	181	28	-2.69249	Down	1.34619e-21	3.76932e-21		novel_mir247	19	0	18	0.001	-14.1357	Down	2.82292e-06	6.05397e-06
novel_mir183	151	0	148	0.001	-17.1752	Down	7.58962e-40	2.70845e-39		novel_mir256	200	25	191	25	-2.93357	Down	7.67932e-34	3.69438e-33
novel_mir186	106	0	106	0.001	-16.6937	Down	3.55512e-28	1.11557e-27		novel_mir260	278	26	268	26	-3.36565	Down	1.54952e-52	9.51083e-52
novel_mir189	0	25	0.001	23	14.4893	Up	1.88511e-09	4.13361e-09		novel_mir265	271	887	261	860	1.72029	Up	2.20294e-82	1.70488e-81
novel_mir202	17	0	17	0.001	-14.0532	Down	4.29316e-05	7.1684e-05		novel_mir267	145	0	141	0.001	-17.1053	Down	3.92286e-43	2.11597e-42
novel_mir209	50	0	47	0.001	-15.5204	Down	1.18662e-13	2.76878e-13		novel_mir270	74	191	71	191	1.42768	Up	2.65996e-14	8.93345e-14
novel_mir214	129	0	128	0.001	-16.9658	Down	3.85358e-34	1.25241e-33		novel_mir271	35	101	34	100	1.55639	Up	2.20388e-09	6.03524e-09
novel_mir221	27	0	27	0.001	-14.7207	Down	1.09472e-07	2.09725e-07		novel_mir272	407	865	388	855	1.13987	Up	1.33396e-42	6.98367e-42
novel_mir224	58	12	57	12	-2.24793	Down	1.14542e-06	2.08467e-06		novel_mir277	301	622	288	611	1.0851	Up	1.92465e-29	9.01545e-29
novel_mir225	78	0	76	0.001	-16.2137	Down	6.49506e-21	1.79106e-20		novel_mir281	242	0	234	0.001	-17.8361	Down	1.65764e-71	1.18024e-70
novel_mir235	68	17	67	17	-1.97863	Down	1.78926e-06	3.22421e-06		novel_mir282	0	79	0.001	76	16.2137	Up	3.3415e-25	1.41616e-24
novel_mir238	241	0	238	0.001	-17.8606	Down	3.459e-63	1.53546e-62		novel_mir283	25	0	23	0.001	-14.4893	Down	4.96132e-08	1.16199e-07
novel_mir240	17	0	17	0.001	-14.0532	Down	4.29316e-05	7.23477e-05
novel_mir243	0	20	0.001	19	14.2137	Up	1.02576e-07	1.98605e-07
novel_mir250	104	0	104	0.001	-16.6662	Down	1.17368e-27	3.56016e-27
novel_mir256	143	0	139	0.001	-17.0847	Down	9.0157e-38	3.09596e-37
novel_mir260	87	0	84	0.001	-16.3581	Down	3.00924e-23	8.83358e-23
novel_mir261	69	0	65	0.001	-15.9882	Down	1.40188e-18	3.75208e-18
novel_mir264	0	36	0.001	34	15.0532	Up	2.8627e-13	6.59508e-13
novel_mir268	394	49	388	49	-2.9852	Down	4.60132e-54	1.90327e-53
novel_mir275	330	95	323	90	-1.84354	Down	3.25272e-22	9.24992e-22
novel_mir276	518	204	506	194	-1.38308	Down	3.1835e-20	8.64772e-20
novel_mir281	174	24	173	24	-2.84967	Down	2.59742e-23	7.74968e-23
novel_mir282	0	24	0.001	23	14.4893	Up	4.19256e-09	8.87263e-09
novel_mir283	0	280	0.001	267	18.0265	Up	5.67696e-98	2.79245e-97
