# Supplementary material for: Comparative Analysis of miRNA Expression Profiles between Heat-Tolerant and Heat-Sensitive Genotypes of Flowering Chinese Cabbage Under Heat Stress Using High-Throughput Sequencing
Source: Genes (Basel). 2020 Feb 28;11(3):264. doi: 10.3390/genes11030264 (PMC7140848; doi:10.3390/genes11030264)
Supplement: Supplementary file 1 [file genes-11-00264-s001.zip › Table S8..xlsx]

## Sheet: Sheet1
Table S8. Potential targets of differentially expressed miRNAs between HT and HS Flowering chinese Cabbage under heat stress
miRNA	Target	TAPIR score	TAPIR MEF	TargetFinder score	TargetFinder NA	GO term	Pathway	NR id	NR e-value	NR description
novel-mir23	BraA01g022410.3C	2	-55.6	2	NA	GO:0016021,GO:0016844,GO:0009058,	K21407|1|1.9e-70|268.5|bna:106443542|adipocyte plasma membrane-associated protein	XP_018508806.1	1.3e-183	PREDICTED: protein STRICTOSIDINE SYNTHASE-LIKE 5-like [Brassica rapa]
novel-mir23	BraA09g054680.3C	1	-62.1	1	NA	GO:0005634,GO:0046983,GO:0000977,GO:0003700,GO:0045944,GO:0006351,	K09264|1|8.5e-78|292.4|ghi:107957842|MADS-box transcription factor, plant	XP_018438024.1	3.2e-120	PREDICTED: agamous-like MADS-box protein AGL17 isoform X1 [Raphanus sativus]
novel-mir112	BraA05g005200.3C	3	-52.1	2	NA	GO:0009507,GO:0008840,GO:0008840,GO:0009089,GO:0009089,	K01714|1|5.0e-197|689.1|bna:106392062|4-hydroxy-tetrahydrodipicolinate synthase [EC:4.3.3.7]	XP_018440275.1	4.2e-199	PREDICTED: 4-hydroxy-tetrahydrodipicolinate synthase 2, chloroplastic-like [Raphanus sativus]
novel-mir78	BraA02g038730.3C	3	-40.2	3	NA	GO:0008184,GO:0102250,GO:0030170,GO:0102499,GO:0008184,GO:0102250,GO:0030170,GO:0102499,GO:0005975,GO:0005975,	K00688|1|0.0e+00|1676.8|bna:106349116|glycogen phosphorylase [EC:2.4.1.1]	XP_009129297.1	0	PREDICTED: alpha-glucan phosphorylase 1-like isoform X1 [Brassica rapa]
novel-mir78	BraA04g025990.3C	1.5	-42.1	1.5	NA	-	K01623|1|2.8e-184|646.7|thj:104827479|fructose-bisphosphate aldolase, class I [EC:4.1.2.13]	XP_010558953.1	1.9e-183	PREDICTED: fructose-bisphosphate aldolase 6, cytosolic-like [Tarenaya hassleriana]
novel-mir78	BraA05g027310.3C	3	-40.2	3	NA	-	-	XP_009145697.1	8.2e-247	PREDICTED: uncharacterized protein LOC103869376 [Brassica rapa]
novel-mir78	BraA05g032640.3C	NA	NA	3.5	NA	GO:0010181,GO:0016491,GO:0010181,GO:0016491,GO:0010181,GO:0016491,	K11517|1|3.1e-186|653.3|bna:106423470|(S)-2-hydroxy-acid oxidase [EC:1.1.3.15]	XP_013644181.1	3e-176	PREDICTED: peroxisomal (S)-2-hydroxy-acid oxidase GLO2 isoform X1 [Brassica napus]
novel-mir78	BraA05g033150.3C	3	-38.9	3	NA	GO:0005840,GO:0005840,GO:0003735,GO:0003735,GO:0006412,GO:0006412,	K02914|1|2.4e-78|293.5|brp:103870086|large subunit ribosomal protein L34	XP_009146435.1	1.6e-77	PREDICTED: uncharacterized protein LOC103870086 [Brassica rapa]
novel-mir78	BraA08g035640.3C	3	-40.2	3	NA	-	K01358|1|8.5e-163|575.1|brp:103836649|ATP-dependent Clp protease, protease subunit [EC:3.4.21.92]	XP_009111195.1	5.7e-162	PREDICTED: ATP-dependent Clp protease proteolytic subunit 5, chloroplastic-like [Brassica rapa]
novel-mir78	BraA09g010260.3C	NA	NA	3.5	NA	GO:0016021,GO:0016021,	-	XP_009123231.1	3.5e-159	PREDICTED: protein TIC 21, chloroplastic-like [Brassica rapa]
novel-mir125	BraA04g007130.3C	3	-54.2	1	NA	GO:0016021,	K14003|1|7.7e-218|760.0|brp:103863479|prolactin regulatory element-binding protein	KHN00936.1	1.6e-250	SEC12-like protein 1 [Glycine soja]
novel_mir99	BraA08g020340.3C	4	-35.6	3	NA	GO:0043130,GO:0008270,GO:0016236,	K17987|1|0.0e+00|1373.6|brp:103834897|next to BRCA1 gene 1 protein	XP_009109238.1	1.9e-272	PREDICTED: protein NBR1 homolog [Brassica rapa]
novel-mir128	BraA09g043410.3C	0	-48.8	0	NA	GO:0016746,GO:0008152,	K00627|1|4.8e-312|1072.0|eus:EUTSA_v10010192mg|pyruvate dehydrogenase E2 component (dihydrolipoamide acetyltransferase) [EC:2.3.1.12]	XP_018458905.1	1.4e-77	PREDICTED: dihydrolipoyllysine-residue acetyltransferase component 1 of pyruvate dehydrogenase complex, mitochondrial [Raphanus sativus]
novel-mir151	BraA10g012290.3C	2	-44.3	2	NA	-	K21484|1|9.1e-12|73.2|boe:106315356|benzoate/salicylate 1-O-methyltransferase [EC:2.1.1.273 2.1.1.274]!K11643|2|2.6e-11|71.6|bna:106372821|chromodomain-helicase-DNA-binding protein 4 [EC:3.6.4.12]!K01188|3|4.5e-11|70.9|bna:106394339|beta-glucosidase [EC:3.2.1.21]!K19042|4|8.8e-07|56.6|bna:106422546|E3 ubiquitin-protein ligase BOI and related proteins [EC:2.3.2.27]!K21866|5|1.5e-06|55.8|nta:107778…	XP_013639528.1	7.7e-54	PREDICTED: uncharacterized protein LOC106344762 [Brassica oleracea var. oleracea]
novel-mir170	BraA01g024060.3C	3.5	-33.8	3.5	NA	-	K17964|1|6.0e-76|287.7|smo:SELMODRAFT_96626|leucine-rich PPR motif-containing protein, mitochondrial	XP_009151549.1	0	PREDICTED: pentatricopeptide repeat-containing protein At3g48810 [Brassica rapa]
novel-mir187	BraA03g040800.3C	0	-50	0	NA	GO:0016020,GO:0016020,GO:0050660,GO:0046577,GO:0050660,GO:0046577,	K17756|1|0.0e+00|1482.2|brp:103860230|long-chain-alcohol oxidase [EC:1.1.3.20]	XP_009136067.1	0	PREDICTED: long-chain-alcohol oxidase FAO3-like [Brassica rapa]
novel-mir187	BraA07g017040.3C	1.5	-47.4	1.5	NA	GO:0005829,GO:0005634,GO:0005524,GO:0004674,GO:0005524,GO:0004674,GO:0010029,GO:0009737,GO:0009739,GO:0009651,GO:0009414,	K14498|1|7.1e-201|701.8|brp:103829556|serine/threonine-protein kinase SRK2 [EC:2.7.11.1]	XP_009103473.1	4.8e-200	PREDICTED: serine/threonine-protein kinase SRK2I [Brassica rapa]
novel-mir187	BraA07g021420.3C	0	-50	0	NA	GO:0016021,GO:0016021,GO:0015299,GO:0015299,	-	XP_009103880.1	0	PREDICTED: cation/H(+) antiporter 20-like [Brassica rapa]
novel-mir202	BraA01g001310.3C	0	-51.9	0	NA	GO:0008080,	-	XP_013683960.1	7.4e-229	PREDICTED: probable N-acetyltransferase HLS1 [Brassica napus]
novel-mir202	BraA05g032180.3C	0	-51.9	0	NA	GO:0043565,GO:0043565,GO:0006351,GO:0080167,GO:0006351,	K21867|1|1.7e-15|85.5|ppp:PHYPADRAFT_164636|potassium channel!K14431|2|4.0e-09|64.3|boe:106313855|transcription factor TGA	XP_009146508.1	9.9e-136	PREDICTED: uncharacterized protein LOC103870151 [Brassica rapa]
novel-mir211	BraA02g043200.3C	3.5	-37.7	4	NA	GO:0005783,GO:0016021,GO:0005509,GO:0051082,GO:0006457,	K08054|1|3.3e-260|899.4|csat:104768940|calnexin	XP_013678260.1	1.7e-296	PREDICTED: calnexin homolog 1-like [Brassica napus]
novel-mir211	BraA03g042120.3C	2.5	-44.3	3	NA	GO:0016866,GO:0016866,	K01853|1|0.0e+00|1411.7|aly:ARALYDRAFT_480231|cycloartenol synthase [EC:5.4.99.8]	XP_020889550.1	0	cycloartenol synthase [Arabidopsis lyrata subsp. lyrata]
novel-mir211	BraA04g018970.3C	3.5	-40.2	4	NA	-	-	XP_009140697.1	0	PREDICTED: uncharacterized protein LOC103864688 [Brassica rapa]
novel-mir211	BraA06g023240.3C	3	-41.1	3	NA	-	K20823|1|0.0e+00|1457.6|brp:103873627|N-alpha-acetyltransferase 35, NatC auxiliary subunit	XP_009150284.1	0	PREDICTED: N-alpha-acetyltransferase 35, NatC auxiliary subunit [Brassica rapa]
novel-mir211	BraA08g023600.3C	3.5	-37.7	4	NA	GO:0046872,GO:0016491,GO:0046872,GO:0016491,GO:0046872,GO:0016491,	K04125|1|1.0e-193|677.9|bna:106361601|gibberellin 2-oxidase [EC:1.14.11.13]	XP_013656828.1	7e-193	PREDICTED: gibberellin 2-beta-dioxygenase 2-like [Brassica napus]
novel-mir211	BraA09g038980.3C	2.5	-44.3	3	NA	-	-	XP_013658564.1	5.7e-74	PREDICTED: uncharacterized protein LOC106363358 [Brassica napus]
novel-mir211	BraA10g016440.3C	1.5	-45	2	NA	GO:0016021,GO:0016021,	K15892|1|3.1e-168|593.2|brp:103845287|farnesol kinase [EC:2.7.1.216]	XP_009120370.1	2.1e-167	PREDICTED: farnesol kinase, chloroplastic [Brassica rapa]
novel-mir214	BraA06g027580.3C	0.5	-45.3	0.5	NA	-	K00430|1|6.4e-167|589.0|eus:EUTSA_v10004557mg|peroxidase [EC:1.11.1.7]	XP_009150480.1	2.8e-189	PREDICTED: peroxidase 69 [Brassica rapa]
novel-mir214	BraA07g004190.3C	2	-42.8	2	NA	-	K16675|1|1.3e-229|797.7|bna:106444563|palmitoyltransferase ZDHHC9/14/18 [EC:2.3.1.225]	XP_013741470.1	8.7e-229	PREDICTED: probable protein S-acyltransferase 3 [Brassica napus]
novel-mir214	BraA08g005730.3C	2.5	-42.2	2.5	NA	GO:0005634,GO:0004372,GO:0030170,GO:0006545,GO:0044030,GO:0046686,GO:0046500,GO:0055063,GO:0035999,	K00600|1|4.8e-28|127.1|bna:106418936|glycine hydroxymethyltransferase [EC:2.1.2.1]	XP_013605618.1	3.2e-27	PREDICTED: serine hydroxymethyltransferase 7 [Brassica oleracea var. oleracea]
novel-mir214	BraA09g031950.3C	2.5	-41	2.5	NA	GO:0016021,GO:0016021,GO:0015297,GO:0015238,GO:0015297,GO:0015238,GO:0006855,	K03327|1|3.5e-246|852.8|ath:AT1G33080|multidrug resistance protein, MATE family	XP_009123743.1	1.3e-280	PREDICTED: protein DETOXIFICATION 23 [Brassica rapa]
novel-mir214	BraA09g050160.3C	0	-47.1	0	NA	-	K17573|1|8.6e-16|87.0|cann:107839745|meiosis arrest female protein 1	XP_009116718.1	3.1e-93	PREDICTED: uncharacterized protein LOC103841886 [Brassica rapa]
novel-mir214	BraA09g059310.3C	0.5	-44.4	0.5	NA	-	K00430|1|2.0e-156|553.9|brp:103842960|peroxidase [EC:1.11.1.7]	XP_009117893.1	1.3e-155	PREDICTED: LOW QUALITY PROTEIN: peroxidase 4-like [Brassica rapa]
novel-mir214	BraA10g010390.3C	2.5	-41	2.5	NA	-	-	XP_013719201.1	0	PREDICTED: uncharacterized protein LOC106422957 [Brassica napus]
novel-mir214	BraA10g023960.3C	0	-47.1	0	NA	GO:0005634,GO:0003682,GO:0046872,GO:0007049,GO:0010468,	K06672|1|0.0e+00|3560.8|bna:106424731|cohesin loading factor subunit SCC2	XP_009121568.1	0	PREDICTED: nipped-B-like protein [Brassica rapa]
novel-mir243	BraA02g007610.3C	3	-43.9	2	NA	GO:0043531,GO:0043531,GO:0043531,GO:0007165,GO:0007165,GO:0007165,	K07466|1|6.3e-12|73.6|fve:101313743|replication factor A1!K22038|2|1.2e-10|69.3|aip:107645897|volume-regulated anion channel!K02183|3|5.9e-10|67.0|eus:EUTSA_v10027748mg|calmodulin!K19613|4|1.7e-09|65.5|cic:CICLE_v100041741m|leucine-rich repeat protein SHOC2	XP_013616826.1	4.5e-53	PREDICTED: disease resistance protein TAO1-like [Brassica oleracea var. oleracea]
novel-mir243	BraA02g036020.3C	3	-42	4	NA	GO:0007165,	K04646|1|3.0e-33|144.1|aly:ARALYDRAFT_338955|clathrin heavy chain!K16226|2|5.2e-33|143.3|eus:EUTSA_v10000750mg|disease resistance protein RPS4	XP_009129096.1	2.2e-82	PREDICTED: protein PHLOEM PROTEIN 2-LIKE A5-like [Brassica rapa]
novel-mir243	BraA02g036050.3C	3	-42	4	NA	GO:0007165,	K04646|1|3.0e-32|140.6|aly:ARALYDRAFT_338955|clathrin heavy chain!K16226|2|5.2e-32|139.8|eus:EUTSA_v10000750mg|disease resistance protein RPS4	XP_009129258.1	5.9e-79	PREDICTED: protein PHLOEM PROTEIN 2-LIKE A5-like [Brassica rapa]
novel-mir243	BraA03g032420.3C	1.5	-40	1.5	NA	GO:0043531,GO:0007165,	K19613|1|1.9e-114|416.4|csat:104703581|leucine-rich repeat protein SHOC2!K22038|2|1.3e-102|377.1|ccaj:109818165|volume-regulated anion channel	XP_009134864.1	0	PREDICTED: protein VARIATION IN COMPOUND TRIGGERED ROOT growth response-like [Brassica rapa]
novel-mir243	BraA06g012120.3C	3.5	-35.5	NA	NA	GO:0007165,	K04646|1|2.5e-55|218.4|aly:ARALYDRAFT_338955|clathrin heavy chain!K16226|2|1.8e-34|149.1|ath:AT5G45250|disease resistance protein RPS4	XP_009149053.1	1.3e-195	PREDICTED: protein PHLOEM PROTEIN 2-LIKE A8-like [Brassica rapa]
novel-mir243	BraA09g015030.3C	2.5	-36.5	3.5	NA	GO:0043531,GO:0007165,	K19613|1|5.3e-95|350.9|csat:104703581|leucine-rich repeat protein SHOC2!K22038|2|4.1e-87|324.7|aip:107645897|volume-regulated anion channel!K16226|5|2.1e-59|232.6|bna:106392211|disease resistance protein RPS4	XP_013688447.1	2.1e-291	PREDICTED: disease resistance protein RML1A-like isoform X1 [Brassica napus]
novel-mir243	BraA09g016880.3C	3	-42.2	4	NA	GO:0043531,GO:0007165,	K02183|1|7.5e-49|195.7|eus:EUTSA_v10027748mg|calmodulin!K13414|5|9.2e-39|162.2|mdm:103451426|mitogen-activated protein kinase kinase kinase 1 [EC:2.7.11.25]	XP_013659354.1	4.2e-87	PREDICTED: putative disease resistance protein At4g11170 [Brassica napus]
novel-mir255	BraA01g022170.3C	5	-44.9	0	NA	GO:0008236,	K01303|1|0.0e+00|1527.7|brp:103872033|acylaminoacyl-peptidase [EC:3.4.19.1]	XP_009148621.1	0	PREDICTED: acylamino-acid-releasing enzyme-like [Brassica rapa]
novel-mir255	BraA01g030450.3C	1	-50.3	1	NA	-	K05766|1|8.8e-92|338.6|brp:103832356|protein phosphatase slingshot [EC:3.1.3.16 3.1.3.48]	XP_009106598.1	5.9e-91	PREDICTED: dual specificity protein phosphatase 1-like isoform X2 [Brassica rapa]
novel-mir255	BraA02g031720.3C	3.5	-44	3.5	NA	GO:0016021,	K14794|1|1.9e-38|162.9|aly:ARALYDRAFT_321151|ribosomal RNA-processing protein 12	XP_009128776.1	0	PREDICTED: protein NUCLEAR FUSION DEFECTIVE 4-like isoform X1 [Brassica rapa]
novel-mir255	BraA06g004080.3C	3.5	-40.3	NA	NA	-	K20163|1|4.7e-47|192.6|mng:MNEG_11246|DENN domain-containing protein 4!K10260|2|3.8e-28|129.8|csl:COCSUDRAFT_23114|F-box and WD-40 domain protein 7	XP_009147917.1	0	PREDICTED: DENN domain and WD repeat-containing protein SCD1 isoform X1 [Brassica rapa]
novel-mir255	BraA07g009270.3C	3.5	-39.9	3.5	NA	-	K09571|1|4.0e-07|56.6|csat:104755174|FK506-binding protein 4/5 [EC:5.2.1.8]!K21484|2|5.8e-06|52.8|boe:106315356|benzoate/salicylate 1-O-methyltransferase [EC:2.1.1.273 2.1.1.274]	CDY13356.1	4.2e-52	BnaC06g14010D [Brassica napus]
novel-mir255	BraA08g009100.3C	0.5	-52.5	0.5	NA	-	K00142|1|0.0e+00|2302.3|brp:103833690|acyl-CoA synthetase [EC:6.2.1.-]	XP_009108010.1	0	PREDICTED: putative acyl-activating enzyme 19 isoform X1 [Brassica rapa]
novel-mir255	BraA08g009450.3C	2.5	-41.1	2.5	NA	GO:0005829,GO:0009505,GO:0005773,GO:0003993,GO:0046872,GO:0004601,GO:0003993,GO:0046872,GO:0003993,GO:0046872,GO:0042744,GO:0055062,	K14407|1|7.6e-20|100.9|apro:F751_3712|cleavage stimulation factor subunit 2	NP_198334.1	3.3e-260	purple acid phosphatase 26 [Arabidopsis thaliana]
bra-miR172d-5p	BraA02g020030.3C	NA	NA	3.5	NA	-	K01051|1|1.8e-15|85.1|csv:101216816|pectinesterase [EC:3.1.1.11]	XP_009127823.1	2.6e-110	PREDICTED: 21 kDa protein [Brassica rapa]
bra-miR172d-5p	BraA03g022810.3C	3.5	-31.2	3.5	NA	-	K11838|1|1.7e-09|67.4|nsy:104229842|ubiquitin carboxyl-terminal hydrolase 7 [EC:3.4.19.12]!K14833|4|3.3e-08|63.2|csl:COCSUDRAFT_46926|nucleolar complex protein 2	XP_018513352.1	0	PREDICTED: LOW QUALITY PROTEIN: protein NLP8-like [Brassica rapa]
bra-miR172d-5p	BraA09g019060.3C	4.5	-31.6	3.5	NA	GO:0005737,GO:0016459,GO:0016459,GO:0003779,GO:0005524,GO:0005516,GO:0000146,GO:0003774,GO:0003779,GO:0005524,GO:0003774,GO:0007015,GO:0030048,GO:0051640,GO:0009860,	K10357|1|0.0e+00|2760.7|thj:104823748|myosin V	NP_175858.1	0	Myosin family protein with Dil domain-containing protein [Arabidopsis thaliana]
bra-miR172c-3p	BraA01g001670.3C	1	-40.4	1	NA	-	K09284|1|4.9e-252|872.1|bna:106348248|AP2-like factor, euAP2 lineage	XP_013643407.1	3.3e-251	PREDICTED: floral homeotic protein APETALA 2-like isoform X1 [Brassica napus]
bra-miR172c-3p	BraA01g015360.3C	3.5	-30.3	3.5	NA	GO:0005096,GO:0007165,	K20642|1|1.0e-235|818.9|egr:104451807|Rho GTPase-activating protein 22/24/25	XP_009138248.1	0	PREDICTED: rho GTPase-activating protein REN1 isoform X2 [Brassica rapa]
bra-miR172c-3p	BraA02g020440.3C	4.5	-25.5	3.5	NA	GO:0005737,GO:0005737,GO:0003723,GO:0003723,	K13126|1|5.8e-312|1071.6|boe:106325401|polyadenylate-binding protein	XP_013618911.1	3.9e-311	PREDICTED: polyadenylate-binding protein 5-like [Brassica oleracea var. oleracea]
bra-miR172c-3p	BraA03g024840.3C	3.5	-35.2	2	NA	GO:0005634,GO:0003677,GO:0003700,GO:0007275,GO:0006351,	K09284|1|3.1e-241|836.3|brp:103858289|AP2-like factor, euAP2 lineage	XP_009133871.1	2.1e-240	PREDICTED: ethylene-responsive transcription factor RAP2-7-like [Brassica rapa]
bra-miR172c-3p	BraA03g050880.3C	3.5	-27.4	3.5	NA	-	K04733|1|7.3e-127|456.4|csat:104731167|interleukin-1 receptor-associated kinase 4 [EC:2.7.11.1]	XP_009137321.1	7e-181	PREDICTED: cysteine-rich receptor-like protein kinase 10 [Brassica rapa]
bra-miR172c-3p	BraA03g051960.3C	2	-33.8	2	NA	-	K20642|1|1.6e-233|811.6|egr:104451807|Rho GTPase-activating protein 22/24/25	CDY11022.1	0	BnaA03g46810D [Brassica napus]
bra-miR172c-3p	BraA04g005040.3C	3.5	-23.8	NA	NA	GO:0016021,GO:0046872,GO:0004722,GO:0046872,GO:0004722,	K01102|1|1.3e-163|578.2|thj:104827312|pyruvate dehydrogenase phosphatase [EC:3.1.3.43]	XP_006292665.1	1.6e-193	hypothetical protein CARUB_v10018907mg [Capsella rubella]
bra-miR172c-3p	BraA05g006330.3C	2	-30.8	2	NA	GO:0005524,GO:0005524,GO:0005524,	K02960|1|2.0e-41|172.6|cpap:110817833|small subunit ribosomal protein S16e!K09753|2|1.1e-07|60.5|dosa:Os09t0262000-00|cinnamoyl-CoA reductase [EC:1.2.1.44]	XP_013734583.1	2e-265	PREDICTED: ribulose bisphosphate carboxylase/oxygenase activase, chloroplastic isoform X1 [Brassica napus]
bra-miR172c-3p	BraA05g022820.3C	3.5	-30.9	3.5	NA	-	K12581|1|2.8e-139|498.4|bna:106442846|CCR4-NOT transcription complex subunit 7/8	XP_013689253.1	7.6e-148	PREDICTED: uncharacterized protein LOC106393049 [Brassica napus]
bra-miR172c-3p	BraA05g037210.3C	3.5	-28.3	NA	NA	-	K01592|1|4.9e-28|129.0|mtr:MTR_7g058700|tyrosine decarboxylase [EC:4.1.1.25]	XP_009147181.2	1.9e-272	PREDICTED: uncharacterized protein LOC103870768 [Brassica rapa]
bra-miR172c-3p	BraA05g039630.3C	NA	NA	3	NA	GO:0046872,	K11323|1|5.0e-16|89.0|vcn:VOLCADRAFT_121342|histone arginine demethylase JMJD6 [EC:1.14.11.-]	XP_013586971.1	0	PREDICTED: uncharacterized protein LOC106295586 [Brassica oleracea var. oleracea]
bra-miR172c-3p	BraA06g001280.3C	3	-28.2	NA	NA	-	K09489|1|0.0e+00|1459.5|csat:104714393|heat shock 70kDa protein 4	CDY24089.1	0	BnaA06g00870D [Brassica napus]
bra-miR172c-3p	BraA07g009550.3C	NA	NA	3.5	NA	GO:0016491,	K00574|1|0.0e+00|1708.0|brp:103828731|cyclopropane-fatty-acyl-phospholipid synthase [EC:2.1.1.79]	XP_009102608.1	0	PREDICTED: uncharacterized protein LOC103828731 [Brassica rapa]
bra-miR172c-3p	BraA07g016770.3C	3.5	-37	3	NA	GO:0005634,GO:0005634,GO:0003677,GO:0003700,GO:0003677,GO:0003700,GO:0007275,GO:0006351,GO:0007275,GO:0006351,	K09284|1|6.8e-215|748.4|bna:106366778|AP2-like factor, euAP2 lineage	XP_009103447.1	4.6e-214	PREDICTED: AP2-like ethylene-responsive transcription factor TOE3 [Brassica rapa]
bra-miR172c-3p	BraA07g043270.3C	3.5	-27.3	NA	NA	GO:0016021,GO:0016021,GO:0016021,GO:0005739,GO:0015181,GO:0005290,GO:0015189,GO:0000064,GO:0055085,GO:0055085,GO:0006972,GO:0043091,GO:0006561,	K15109|1|1.4e-176|620.9|brp:103832508|solute carrier family 25 (mitochondrial carnitine/acylcarnitine transporter), member 20/29	XP_009106777.1	9.6e-176	PREDICTED: mitochondrial arginine transporter BAC2 [Brassica rapa]
bra-miR172c-3p	BraA09g002380.3C	4	-27.4	3	NA	GO:0015996,GO:0010224,GO:0006744,	K08869|1|3.5e-240|833.2|thj:104815912|aarF domain-containing kinase	XP_009111348.1	0	PREDICTED: protein ABC transporter 1, mitochondrial [Brassica rapa]
bra-miR172c-3p	BraA09g033980.3C	3.5	-29.4	NA	NA	-	-	XP_009115027.1	4.4e-60	PREDICTED: uncharacterized protein LOC103840281 [Brassica rapa]
bra-miR172c-3p	BraA09g058460.3C	3	-29.2	4	NA	GO:0005840,GO:0005840,GO:0003735,GO:0003735,GO:0006412,GO:0006412,	K02951|1|9.2e-78|291.6|bna:106402748|small subunit ribosomal protein S12e	XP_009110466.1	6.2e-77	PREDICTED: 40S ribosomal protein S12-2-like [Brassica rapa]
bra-miR172c-3p	BraA10g017850.3C	2	-39.2	2	NA	GO:0005634,GO:0003677,GO:0003700,GO:0007275,GO:0006351,	K09284|1|9.0e-265|914.4|brp:103845425|AP2-like factor, euAP2 lineage	XP_009120529.1	6.1e-264	PREDICTED: AP2-like ethylene-responsive transcription factor TOE2 isoform X1 [Brassica rapa]
bra-miR390-5p	BraA07g019310.3C	3	-38.7	4	NA	GO:0005794,GO:0016021,GO:0004252,	K00729|1|5.8e-07|57.8|ghi:107900980|dolichyl-phosphate beta-glucosyltransferase [EC:2.4.1.117]!K09651|2|9.9e-07|57.0|csl:COCSUDRAFT_22068|rhomboid domain-containing protein 1 [EC:3.4.21.-]	XP_009125047.1	6.3e-222	PREDICTED: RHOMBOID-like protein 1 [Brassica rapa]
bra-miR390-5p	BraA09g025060.3C	4	-32.9	3	NA	GO:0016021,GO:0005337,	K15014|1|7.4e-221|768.5|bna:106366860|solute carrier family 29 (equilibrative nucleoside transporter), member 1/2/3	XP_013661983.1	5e-220	PREDICTED: equilibrative nucleotide transporter 3-like [Brassica napus]
bra-miR164e-5p	BraA02g002460.3C	3.5	-44.3	3.5	NA	GO:0005634,GO:0005634,GO:0003677,GO:0003677,GO:0006355,GO:0006351,GO:0006355,GO:0006351,	K13126|1|2.8e-15|85.1|fve:101312606|polyadenylate-binding protein!K05941|2|2.0e-08|62.4|mdm:103435918|glutathione gamma-glutamylcysteinyltransferase [EC:2.3.2.15]!K12862|3|2.6e-08|62.0|nsy:104215049|pleiotropic regulator 1	XP_009125699.1	7.1e-187	PREDICTED: NAC domain-containing protein 79-like [Brassica rapa]
bra-miR164e-5p	BraA02g014280.3C	3.5	-44.6	4	NA	GO:0005634,GO:0003677,GO:0006355,GO:0006351,	K13126|1|2.0e-12|75.9|fve:101312606|polyadenylate-binding protein!K12862|2|2.7e-09|65.5|nsy:104215049|pleiotropic regulator 1!K05941|3|2.3e-08|62.4|mdm:103435918|glutathione gamma-glutamylcysteinyltransferase [EC:2.3.2.15]	XP_009127127.1	1.7e-219	PREDICTED: protein CUP-SHAPED COTYLEDON 2 [Brassica rapa]
bra-miR164e-5p	BraA02g043100.3C	3.5	-44.3	2.5	NA	GO:0005634,GO:0005634,GO:0003677,GO:0003677,GO:0006355,GO:0006351,GO:0006355,GO:0006351,	K13126|1|4.7e-13|77.8|fve:101312606|polyadenylate-binding protein!K05941|2|1.5e-06|56.2|mdm:103435918|glutathione gamma-glutamylcysteinyltransferase [EC:2.3.2.15]	XP_009130171.1	1.3e-191	PREDICTED: NAC domain-containing protein 100-like [Brassica rapa]
bra-miR164e-5p	BraA03g020140.3C	3.5	-35.2	NA	NA	GO:0005634,GO:0043565,GO:0003700,GO:0006351,	K13424|1|1.8e-279|963.4|brp:103857785|WRKY transcription factor 33	XP_009133259.1	1.2e-278	PREDICTED: probable WRKY transcription factor 33 [Brassica rapa]
bra-miR164e-5p	BraA03g035650.3C	3	-44.3	3	NA	GO:0005634,GO:0003677,GO:0006355,GO:0006351,	K13126|1|3.0e-13|78.2|fve:101312606|polyadenylate-binding protein!K05941|2|7.8e-09|63.5|mdm:103435918|glutathione gamma-glutamylcysteinyltransferase [EC:2.3.2.15]	XP_009135268.1	5.2e-165	PREDICTED: NAC domain-containing protein 21/22-like [Brassica rapa]
bra-miR164e-5p	BraA03g036840.3C	3.5	-44.9	4	NA	GO:0005634,GO:0003677,GO:0006355,GO:0006351,	K13126|1|4.2e-11|71.2|fve:101312606|polyadenylate-binding protein!K12862|2|5.6e-08|60.8|nsy:104215049|pleiotropic regulator 1!K05941|3|6.2e-07|57.4|mdm:103435918|glutathione gamma-glutamylcysteinyltransferase [EC:2.3.2.15]	XP_009135429.1	1.3e-180	PREDICTED: protein CUP-SHAPED COTYLEDON 1 [Brassica rapa]
bra-miR164e-5p	BraA03g038880.3C	3.5	-40	4	NA	GO:0005789,GO:0016021,	K20723|1|1.1e-93|345.1|brp:103859813|reticulon-3!K20721|4|7.7e-66|252.7|thj:104812908|reticulon-1	XP_009135637.1	7.7e-93	PREDICTED: reticulon-like protein B11 [Brassica rapa]
bra-miR164e-5p	BraA08g000170.3C	3	-44.3	3	NA	GO:0005634,GO:0005634,GO:0003677,GO:0003677,GO:0006355,GO:0006351,GO:0006355,GO:0006351,	K13126|1|1.4e-08|62.8|fve:101312606|polyadenylate-binding protein	XP_009106812.1	1.1e-167	PREDICTED: NAC domain-containing protein 21/22 [Brassica rapa]
bra-miR164e-5p	BraA08g009880.3C	4.5	-39.3	3.5	NA	GO:0005507,GO:0008131,GO:0048038,GO:0009308,	K00276|1|0.0e+00|1326.6|brp:103833801|primary-amine oxidase [EC:1.4.3.21]	XP_009108111.1	0	PREDICTED: primary amine oxidase [Brassica rapa]
bra-miR395d-3p,bra-miR395b-3p,bra-miR395c-3p,bra-miR395a-3p	BraA02g003380.3C	2.5	-37	2.5	NA	GO:0016021,GO:0008271,	K17469|1|1.1e-294|1014.2|eus:EUTSA_v10012871mg|sulfate transporter 2, low-affinity	XP_006399511.1	7.6e-294	hypothetical protein EUTSA_v10012871mg [Eutrema salsugineum]
bra-miR395d-3p,bra-miR395b-3p,bra-miR395c-3p,bra-miR395a-3p	BraA03g040590.3C	3.5	-34.4	3.5	NA	GO:0004781,GO:0000103,	K13811|1|8.9e-263|907.9|brp:103859979|3'-phosphoadenosine 5'-phosphosulfate synthase [EC:2.7.7.4 2.7.1.25]	XP_009135833.1	6e-262	PREDICTED: ATP sulfurylase 1, chloroplastic [Brassica rapa]
bra-miR395d-3p,bra-miR395b-3p,bra-miR395c-3p,bra-miR395a-3p	BraA06g043580.3C	1.5	-39	1.5	NA	GO:0004781,GO:0004781,GO:0000103,GO:0000103,	K13811|1|1.8e-271|936.8|brp:103827954|3'-phosphoadenosine 5'-phosphosulfate synthase [EC:2.7.7.4 2.7.1.25]	XP_009101766.1	1.2e-270	PREDICTED: ATP sulfurylase 4, chloroplastic [Brassica rapa]
bra-miR395d-5p,bra-miR395b-5p,bra-miR395c-5p,bra-miR395a-5p	BraA03g037270.3C	4	-31.9	3.5	NA	-	K17302|1|0.0e+00|1610.9|eus:EUTSA_v10020009mg|coatomer subunit beta'	XP_018492768.1	0	PREDICTED: coatomer subunit beta'-3-like isoform X2 [Raphanus sativus]
bra-miR400-5p	BraA03g005640.3C	3	-31.3	3	NA	-	K17964|1|3.6e-80|300.4|aly:ARALYDRAFT_474889|leucine-rich PPR motif-containing protein, mitochondrial	XP_013667568.1	5.8e-142	PREDICTED: pentatricopeptide repeat-containing protein At5g16640, mitochondrial-like [Brassica napus]
bra-miR400-5p	BraA04g022000.3C	3	-26.9	3	NA	-	K17710|1|2.9e-16|89.0|pvu:PHAVU_002G053300g|pentatricopeptide repeat domain-containing protein 1	XP_009141098.2	9.7e-273	PREDICTED: pentatricopeptide repeat-containing protein At2g30780 [Brassica rapa]
bra-miR400-5p	BraA07g033310.3C	3.5	-23.4	3.5	NA	GO:0016021,GO:0046873,	K14713|1|6.2e-266|918.3|brp:103831228|solute carrier family 39 (zinc transporter), member 7	XP_009105358.1	4.2e-265	PREDICTED: IAA-alanine resistance protein 1-like [Brassica rapa]
bra-miR400-5p	BraA09g012670.3C	2	-31.5	2	NA	GO:0005739,GO:0009845,	K17964|1|9.7e-148|525.8|aly:ARALYDRAFT_474889|leucine-rich PPR motif-containing protein, mitochondrial	XP_009112701.1	2.4e-282	PREDICTED: pentatricopeptide repeat-containing protein At1g62720 [Brassica rapa]
bra-miR400-5p	BraA09g013090.3C	3	-30.1	3	NA	-	K17964|1|1.1e-84|315.5|aly:ARALYDRAFT_474889|leucine-rich PPR motif-containing protein, mitochondrial	XP_013691468.1	7.8e-137	PREDICTED: pentatricopeptide repeat-containing protein At1g62930, chloroplastic-like [Brassica napus]
bra-miR400-5p	BraA09g014200.3C	1	-31.3	1	NA	-	K17964|1|1.8e-130|468.4|aly:ARALYDRAFT_474889|leucine-rich PPR motif-containing protein, mitochondrial	CDY47835.1	4.3e-236	BnaA09g12140D [Brassica napus]
bra-miR400-5p	BraA09g015670.3C	2	-29.7	2	NA	-	K17964|1|4.0e-147|523.9|aly:ARALYDRAFT_474889|leucine-rich PPR motif-containing protein, mitochondrial	XP_009113059.1	1.1e-301	PREDICTED: pentatricopeptide repeat-containing protein At1g62680, mitochondrial [Brassica rapa]
bra-miR400-5p	BraA09g015700.3C	3	-27.5	3	NA	-	K17964|1|2.9e-76|287.3|aly:ARALYDRAFT_474889|leucine-rich PPR motif-containing protein, mitochondrial	CDY46909.1	4.9e-127	BnaA09g12850D [Brassica napus]
bra-miR400-5p	BraA09g063870.3C	1	-33.6	1	NA	-	K17964|1|2.4e-162|574.3|aly:ARALYDRAFT_474889|leucine-rich PPR motif-containing protein, mitochondrial	XP_009118532.1	1.8e-293	PREDICTED: pentatricopeptide repeat-containing protein At1g06580 [Brassica rapa]
bra-miR400-5p	BraA10g010280.3C	3	-27.2	NA	NA	-	K17964|1|1.0e-274|948.0|brp:103843107|leucine-rich PPR motif-containing protein, mitochondrial	XP_013693785.1	3.9e-277	PREDICTED: pentatricopeptide repeat-containing protein At1g12300, mitochondrial-like [Brassica napus]
bra-miR319-3p	BraA02g033550.3C	3	-34.3	3	NA	GO:0005524,GO:0004674,GO:0005524,GO:0004674,	K00924|1|2.0e-95|351.3|brp:103853775|kinase [EC:2.7.1.-]	XP_009128931.1	1.4e-94	PREDICTED: probable receptor-like protein kinase At5g47070 [Brassica rapa]
bra-miR319-3p	BraA03g036760.3C	5	-33.5	3.5	NA	GO:0005634,GO:0003677,GO:0006355,GO:0006351,	-	XP_009135418.1	2.6e-245	PREDICTED: transcription factor TCP4-like [Brassica rapa]
bra-miR319-3p	BraA05g013580.3C	4.5	-36.8	3.5	NA	GO:0005634,GO:0003677,GO:0030154,GO:0009965,GO:0045962,GO:0006355,GO:0006351,	-	XP_009144258.1	4.8e-208	PREDICTED: transcription factor TCP10 [Brassica rapa]
bra-miR319-3p	BraA05g038790.3C	3.5	-35.1	4	NA	GO:0005783,GO:0016491,	K00128|1|1.1e-55|220.3|smo:SELMODRAFT_268124|aldehyde dehydrogenase (NAD+) [EC:1.2.1.3]!K00130|4|4.6e-54|214.9|eus:EUTSA_v10018437mg|betaine-aldehyde dehydrogenase [EC:1.2.1.8]	XP_009147139.1	0	PREDICTED: aldehyde dehydrogenase 22A1 [Brassica rapa]
bra-miR319-3p	BraA07g037700.3C	3.5	-42.7	NA	NA	GO:0005524,GO:0004672,GO:0005524,GO:0004672,GO:0005524,GO:0004672,	K04424|1|9.2e-200|699.5|eus:EUTSA_v10012636mg|sterile alpha motif and leucine zipper containing kinase AZK [EC:2.7.11.25]	XP_006390528.1	0	hypothetical protein EUTSA_v10018059mg [Eutrema salsugineum]
bra-miR319-3p	BraA08g023460.3C	2.5	-39	2.5	NA	GO:0005634,GO:0003677,GO:0030154,GO:0009965,GO:0008285,GO:0045962,GO:0006355,GO:0006351,	-	XP_009109610.1	4.4e-173	PREDICTED: transcription factor TCP24-like [Brassica rapa]
bra-miR319-3p	BraA09g034850.3C	2.5	-39	2.5	NA	GO:0005634,GO:0005634,GO:0003677,GO:0003677,GO:0006355,GO:0006351,GO:0006355,GO:0006351,	-	XP_009115180.1	2.2e-183	PREDICTED: transcription factor TCP24-like [Brassica rapa]
bra-miR1885a	BraA02g008010.3C	2	-36.7	2	NA	-	K19613|1|7.0e-135|484.2|csat:104703581|leucine-rich repeat protein SHOC2!K22038|5|1.5e-105|386.7|spen:107030488|volume-regulated anion channel	XP_009126305.2	0	PREDICTED: disease resistance protein TAO1-like isoform X1 [Brassica rapa]
bra-miR1885a	BraA09g018220.3C	0	-39.3	0	NA	-	K02183|1|1.6e-41|171.4|eus:EUTSA_v10027748mg|calmodulin!K07466|4|2.9e-30|134.0|fve:101313743|replication factor A1	XP_009113336.1	3e-86	PREDICTED: disease resistance protein TAO1-like [Brassica rapa]
bra-miR5718	BraA01g015200.3C	3.5	-32	NA	NA	GO:0005886,GO:0005524,GO:0004674,GO:0046777,GO:0010167,GO:0048364,GO:0007165,	K07198|1|3.9e-212|739.6|pper:18788409|5'-AMP-activated protein kinase, catalytic alpha subunit [EC:2.7.11.11]	XP_009138030.1	4.2e-257	PREDICTED: CBL-interacting serine/threonine-protein kinase 8 [Brassica rapa]
bra-miR5718	BraA02g011230.3C	3.5	-29.8	3.5	NA	GO:0005665,GO:0003899,GO:0003676,GO:0003899,GO:0003676,GO:0003899,GO:0003676,GO:0003899,GO:0003676,GO:0006351,GO:0006351,GO:0006351,GO:0006351,	K03015|1|1.3e-97|357.8|boe:106324954|DNA-directed RNA polymerase II subunit RPB7	XP_009126718.1	8.6e-97	PREDICTED: DNA-directed RNA polymerase II subunit 7 [Brassica rapa]
bra-miR5718	BraA02g034770.3C	2.5	-28.9	2.5	NA	GO:0005886,GO:0031418,GO:0046872,GO:0048244,GO:0006631,	K00477|1|2.3e-149|530.4|csat:104710076|phytanoyl-CoA hydroxylase [EC:1.14.11.18]	XP_013684490.1	5.8e-164	PREDICTED: phytanoyl-CoA dioxygenase-like [Brassica napus]
bra-miR5718	BraA05g028190.3C	3	-31.1	NA	NA	GO:0003723,	K03231|1|9.6e-83|309.7|cam:105852200|elongation factor 1-alpha	XP_009145825.1	4.2e-259	PREDICTED: polyadenylate-binding protein RBP47B-like [Brassica rapa]
bra-miR5718	BraA07g041160.3C	4	-26.5	3.5	NA	GO:0004619,GO:0006096,	K01834|1|7.9e-175|615.1|brp:103832230|2,3-bisphosphoglycerate-dependent phosphoglycerate mutase [EC:5.4.2.11]	XP_009106452.1	5.3e-174	PREDICTED: uncharacterized protein LOC103832230 [Brassica rapa]
bra-miR5718	BraA08g035340.3C	3	-31.5	NA	NA	GO:0004722,	K17506|1|4.1e-84|314.3|ccaj:109816326|protein phosphatase 1L [EC:3.1.3.16]!K17505|3|7.0e-52|207.2|obr:102705594|protein phosphatase 1K [EC:3.1.3.16]!K19704|4|8.6e-34|147.1|cit:102617656|protein phosphatase PTC1 [EC:3.1.3.16]!K10147|5|1.5e-25|119.8|ccp:CHC_T00006477001|protein phosphatase 1D [EC:3.1.3.16]	XP_009111151.1	2.2e-258	PREDICTED: probable protein phosphatase 2C 1 [Brassica rapa]
bra-miR5718	BraA09g020180.3C	3.5	-28.3	NA	NA	-	K02866|1|1.8e-34|148.7|osa:4332737|large subunit ribosomal protein L10e!K20728|3|1.2e-33|146.0|thj:104814965|vegetative storage protein 2	XP_009113955.1	4.9e-160	PREDICTED: acid phosphatase 1-like [Brassica rapa]
bra-miR5726	BraA05g000080.3C	3.5	-28.1	4	NA	-	K10767|1|3.5e-20|102.1|mus:103971822|mRNA N6-methyladenine demethylase [EC:1.14.11.53]	XP_018514650.1	2.1e-265	PREDICTED: uncharacterized protein LOC103866332 isoform X2 [Brassica rapa]
bra-miR5726	BraA05g038570.3C	3	-31.7	3	NA	-	K04733|1|2.0e-30|137.1|cpap:110821869|interleukin-1 receptor-associated kinase 4 [EC:2.7.11.1]	CDY24650.1	0	BnaA05g30490D [Brassica napus]
bra-miR5726	BraA05g040220.3C	NA	NA	3.5	NA	-	K18626|1|2.1e-45|186.0|ghi:107963072|trichohyalin	XP_009147302.1	0	PREDICTED: flagellar attachment zone protein 1-like isoform X1 [Brassica rapa]
bra-miR5726	BraA09g013450.3C	3	-29.4	3	NA	-	K21804|1|1.7e-09|65.5|csl:COCSUDRAFT_64760|protein N-lysine methyltransferase METTL21A [EC:2.1.1.-]!K21806|5|1.1e-08|62.8|cvr:CHLNCDRAFT_58183|protein N-lysine methyltransferase METTL21D [EC:2.1.1.-]	XP_009112914.1	6.6e-126	PREDICTED: methyltransferase-like protein 23 [Brassica rapa]
bra-miR5722	BraA04g021300.3C	3.5	-29	3.5	NA	-	K10257|1|1.7e-221|770.4|brp:103864998|acyl-lipid omega-3 desaturase [EC:1.14.19.25 1.14.19.35 1.14.19.36]	XP_009141027.1	1.1e-220	PREDICTED: acyl-lipid omega-3 desaturase (cytochrome b5), endoplasmic reticulum-like [Brassica rapa]
bra-miR172a,bra-miR172b-3p	BraA01g001670.3C	2	-38.8	2	NA	-	K09284|1|4.9e-252|872.1|bna:106348248|AP2-like factor, euAP2 lineage	XP_013643407.1	3.3e-251	PREDICTED: floral homeotic protein APETALA 2-like isoform X1 [Brassica napus]
bra-miR172a,bra-miR172b-3p	BraA03g006190.3C	3	-30.7	3	NA	-	K21440|1|5.3e-238|826.2|zju:107427838|ankyrin repeat domain-containing protein 50!K13118|5|3.2e-17|92.8|cre:CHLREDRAFT_17930|protein DGCR14	XP_013712911.1	0	PREDICTED: ankyrin-3-like [Brassica napus]
bra-miR172a,bra-miR172b-3p	BraA03g024840.3C	4	-35	3	NA	GO:0005634,GO:0003677,GO:0003700,GO:0007275,GO:0006351,	K09284|1|3.1e-241|836.3|brp:103858289|AP2-like factor, euAP2 lineage	XP_009133871.1	2.1e-240	PREDICTED: ethylene-responsive transcription factor RAP2-7-like [Brassica rapa]
bra-miR172a,bra-miR172b-3p	BraA03g051960.3C	3	-32.2	3	NA	-	K20642|1|1.6e-233|811.6|egr:104451807|Rho GTPase-activating protein 22/24/25	CDY11022.1	0	BnaA03g46810D [Brassica napus]
bra-miR172a,bra-miR172b-3p	BraA04g005450.3C	3.5	-27.5	NA	NA	-	K11674|1|2.8e-95|352.1|cic:CICLE_v10000241mg|microspherule protein 1	XP_009139242.1	0	PREDICTED: uncharacterized protein LOC103863235 isoform X1 [Brassica rapa]
bra-miR172a,bra-miR172b-3p	BraA04g019370.3C	NA	NA	3.5	NA	GO:0016788,GO:0008152,	K01114|1|1.4e-274|947.2|csat:104752587|phospholipase C [EC:3.1.4.3]	XP_013631495.1	4.8e-305	PREDICTED: non-specific phospholipase C2 [Brassica oleracea var. oleracea]
bra-miR172a,bra-miR172b-3p	BraA05g006330.3C	2.5	-30.6	2.5	NA	GO:0005524,GO:0005524,GO:0005524,	K02960|1|2.0e-41|172.6|cpap:110817833|small subunit ribosomal protein S16e!K09753|2|1.1e-07|60.5|dosa:Os09t0262000-00|cinnamoyl-CoA reductase [EC:1.2.1.44]	XP_013734583.1	2e-265	PREDICTED: ribulose bisphosphate carboxylase/oxygenase activase, chloroplastic isoform X1 [Brassica napus]
bra-miR172a,bra-miR172b-3p	BraA06g006980.3C	3.5	-27.9	NA	NA	GO:0016021,GO:0033017,GO:0005524,GO:0005388,	K05853|1|0.0e+00|1964.9|brp:103871788|Ca2+ transporting ATPase, sarcoplasmic/endoplasmic reticulum [EC:3.6.3.8]	XP_009148335.1	0	PREDICTED: calcium-transporting ATPase 3, endoplasmic reticulum-type [Brassica rapa]
bra-miR172a,bra-miR172b-3p	BraA06g015960.3C	3	-31	NA	NA	GO:0005507,GO:0016491,	K19791|1|2.9e-188|660.6|cmo:103484753|iron transport multicopper oxidase!K00423|2|1.1e-187|658.7|mus:103986213|L-ascorbate oxidase [EC:1.10.3.3]	XP_009149524.1	0	PREDICTED: L-ascorbate oxidase homolog [Brassica rapa]
bra-miR172a,bra-miR172b-3p	BraA06g043270.3C	3.5	-26	NA	NA	GO:0003676,GO:0003676,	K12309|1|1.7e-85|318.9|lja:Lj3g3v0323160.1|beta-galactosidase [EC:3.2.1.23]!K14794|3|1.1e-31|140.2|thj:104807000|ribosomal RNA-processing protein 12	XP_009101734.1	4.1e-268	PREDICTED: zinc finger protein NUTCRACKER [Brassica rapa]
bra-miR172a,bra-miR172b-3p	BraA07g009640.3C	4	-26.2	3.5	NA	GO:0016491,GO:0016491,	K00574|1|0.0e+00|1577.8|bna:106435679|cyclopropane-fatty-acyl-phospholipid synthase [EC:2.1.1.79]	XP_013732043.1	0	PREDICTED: uncharacterized protein LOC106435679 [Brassica napus]
bra-miR172a,bra-miR172b-3p	BraA07g016770.3C	3.5	-37	2.5	NA	GO:0005634,GO:0005634,GO:0003677,GO:0003700,GO:0003677,GO:0003700,GO:0007275,GO:0006351,GO:0007275,GO:0006351,	K09284|1|6.8e-215|748.4|bna:106366778|AP2-like factor, euAP2 lineage	XP_009103447.1	4.6e-214	PREDICTED: AP2-like ethylene-responsive transcription factor TOE3 [Brassica rapa]
bra-miR172a,bra-miR172b-3p	BraA08g006140.3C	3.5	-26.7	NA	NA	-	K12447|1|3.5e-23|110.5|thj:104808371|UDP-sugar pyrophosphorylase [EC:2.7.7.64]!K17268|2|2.3e-22|107.8|ccaj:109789815|coatomer subunit epsilon!K16613|3|9.6e-21|102.4|nsy:104246085|ornithine decarboxylase antizyme 2!K05387|4|8.4e-17|89.4|pxb:103932890|glutamate receptor, ionotropic, plant!K20855|5|1.4e-16|88.6|nsy:104244918|beta-1,3-galactosyltransferase 1/2/3/4/5/7/8 [EC:2.4.1.-]	XP_009107622.1	2.9e-84	PREDICTED: uncharacterized protein LOC103833282 [Brassica rapa]
bra-miR172a,bra-miR172b-3p	BraA09g002380.3C	4	-27.4	2	NA	GO:0015996,GO:0010224,GO:0006744,	K08869|1|3.5e-240|833.2|thj:104815912|aarF domain-containing kinase	XP_009111348.1	0	PREDICTED: protein ABC transporter 1, mitochondrial [Brassica rapa]
bra-miR172a,bra-miR172b-3p	BraA10g017850.3C	1	-39.5	1	NA	GO:0005634,GO:0003677,GO:0003700,GO:0007275,GO:0006351,	K09284|1|9.0e-265|914.4|brp:103845425|AP2-like factor, euAP2 lineage	XP_009120529.1	6.1e-264	PREDICTED: AP2-like ethylene-responsive transcription factor TOE2 isoform X1 [Brassica rapa]
bra-miR391-5p	BraA01g031010.3C	3.5	-36.7	3.5	NA	GO:0003676,	K08081|1|8.6e-13|76.3|thj:104827446|tropinone reductase I [EC:1.1.1.206]	XP_009108205.1	1e-117	PREDICTED: transcriptional regulator SUPERMAN [Brassica rapa]
bra-miR391-5p	BraA06g008360.3C	3.5	-34	3.5	NA	GO:0050660,GO:0016614,	K01187|1|2.8e-180|634.0|lang:109329464|alpha-glucosidase [EC:3.2.1.20]!K21840|2|2.1e-10|69.7|ccp:CHC_T00009130001|hexose oxidase [EC:1.1.3.5]!K03006|3|6.7e-09|64.7|ppp:PHYPADRAFT_173475|DNA-directed RNA polymerase II subunit RPB1 [EC:2.7.7.6]	XP_018486358.1	4.7e-300	PREDICTED: reticuline oxidase-like protein [Raphanus sativus]
bra-miR172d-3p	BraA01g001670.3C	2.5	-38.8	2.5	NA	-	K09284|1|4.9e-252|872.1|bna:106348248|AP2-like factor, euAP2 lineage	XP_013643407.1	3.3e-251	PREDICTED: floral homeotic protein APETALA 2-like isoform X1 [Brassica napus]
bra-miR172d-3p	BraA01g019570.3C	4	-33.3	3.5	NA	-	K21407|1|3.0e-33|145.2|csat:104783669|adipocyte plasma membrane-associated protein!K13457|2|1.3e-12|76.6|mdm:103433497|disease resistance protein RPM1	XP_009144746.2	1.5e-232	PREDICTED: uncharacterized protein LOC103868394 [Brassica rapa]
bra-miR172d-3p	BraA03g006190.3C	3	-30.5	3	NA	-	K21440|1|5.3e-238|826.2|zju:107427838|ankyrin repeat domain-containing protein 50!K13118|5|3.2e-17|92.8|cre:CHLREDRAFT_17930|protein DGCR14	XP_013712911.1	0	PREDICTED: ankyrin-3-like [Brassica napus]
bra-miR172d-3p	BraA03g024840.3C	4.5	-35	3.5	NA	GO:0005634,GO:0003677,GO:0003700,GO:0007275,GO:0006351,	K09284|1|3.1e-241|836.3|brp:103858289|AP2-like factor, euAP2 lineage	XP_009133871.1	2.1e-240	PREDICTED: ethylene-responsive transcription factor RAP2-7-like [Brassica rapa]
bra-miR172d-3p	BraA03g051960.3C	3.5	-32.2	3.5	NA	-	K20642|1|1.6e-233|811.6|egr:104451807|Rho GTPase-activating protein 22/24/25	CDY11022.1	0	BnaA03g46810D [Brassica napus]
bra-miR172d-3p	BraA04g005450.3C	2.5	-31.5	2.5	NA	-	K11674|1|2.8e-95|352.1|cic:CICLE_v10000241mg|microspherule protein 1	XP_009139242.1	0	PREDICTED: uncharacterized protein LOC103863235 isoform X1 [Brassica rapa]
bra-miR172d-3p	BraA05g006330.3C	3	-30.6	3	NA	GO:0005524,GO:0005524,GO:0005524,	K02960|1|2.0e-41|172.6|cpap:110817833|small subunit ribosomal protein S16e!K09753|2|1.1e-07|60.5|dosa:Os09t0262000-00|cinnamoyl-CoA reductase [EC:1.2.1.44]	XP_013734583.1	2e-265	PREDICTED: ribulose bisphosphate carboxylase/oxygenase activase, chloroplastic isoform X1 [Brassica napus]
bra-miR172d-3p	BraA06g015960.3C	3.5	-31	NA	NA	GO:0005507,GO:0016491,	K19791|1|2.9e-188|660.6|cmo:103484753|iron transport multicopper oxidase!K00423|2|1.1e-187|658.7|mus:103986213|L-ascorbate oxidase [EC:1.10.3.3]	XP_009149524.1	0	PREDICTED: L-ascorbate oxidase homolog [Brassica rapa]
bra-miR172d-3p	BraA07g016770.3C	4	-37	3	NA	GO:0005634,GO:0005634,GO:0003677,GO:0003700,GO:0003677,GO:0003700,GO:0007275,GO:0006351,GO:0007275,GO:0006351,	K09284|1|6.8e-215|748.4|bna:106366778|AP2-like factor, euAP2 lineage	XP_009103447.1	4.6e-214	PREDICTED: AP2-like ethylene-responsive transcription factor TOE3 [Brassica rapa]
bra-miR172d-3p	BraA09g002380.3C	4.5	-27.4	2.5	NA	GO:0015996,GO:0010224,GO:0006744,	K08869|1|3.5e-240|833.2|thj:104815912|aarF domain-containing kinase	XP_009111348.1	0	PREDICTED: protein ABC transporter 1, mitochondrial [Brassica rapa]
bra-miR172d-3p	BraA09g030340.3C	3.5	-30.4	NA	NA	-	-	XP_009123845.1	2.2e-114	PREDICTED: uncharacterized protein LOC103848766 isoform X1 [Brassica rapa]
bra-miR172d-3p	BraA10g017850.3C	1.5	-39.5	1.5	NA	GO:0005634,GO:0003677,GO:0003700,GO:0007275,GO:0006351,	K09284|1|9.0e-265|914.4|brp:103845425|AP2-like factor, euAP2 lineage	XP_009120529.1	6.1e-264	PREDICTED: AP2-like ethylene-responsive transcription factor TOE2 isoform X1 [Brassica rapa]
bra-miR172d-3p	BraA10g019830.3C	3.5	-34.5	3.5	NA	GO:0016021,GO:0042578,GO:0036092,GO:0007033,	K21797|1|1.4e-37|160.6|gmx:100796999|phosphatidylinositol 4-phosphatase [EC:3.1.3.-]	XP_009120765.1	0	PREDICTED: phosphoinositide phosphatase SAC4 [Brassica rapa]
bra-miR5654a,bra-miR5654b	BraA07g005990.3C	3	-33.2	3	NA	-	-	-	-	-
bra-miR5654a,bra-miR5654b	BraA09g059420.3C	4	-31.7	3	NA	-	K17964|1|5.8e-142|507.3|brp:103843107|leucine-rich PPR motif-containing protein, mitochondrial	XP_013676220.1	1.1e-151	PREDICTED: pentatricopeptide repeat-containing protein At1g12620-like [Brassica napus]
bra-miR5654a,bra-miR5654b	BraA09g059910.3C	4.5	-31.1	3.5	NA	-	K17964|1|3.1e-196|687.2|brp:103843107|leucine-rich PPR motif-containing protein, mitochondrial	XP_018438507.1	1.3e-237	PREDICTED: pentatricopeptide repeat-containing protein At1g12775, mitochondrial-like [Raphanus sativus]
bra-miR5654a,bra-miR5654b	BraA09g059930.3C	4	-31.7	3	NA	-	K17964|1|8.6e-212|738.8|brp:103843107|leucine-rich PPR motif-containing protein, mitochondrial	API57808.1	9.2e-225	RFP1 [Brassica rapa]
bra-miR5711	BraA04g018680.3C	3.5	-28.4	NA	NA	GO:0016021,	K20782|1|1.6e-200|700.7|eus:EUTSA_v10000212mg|hydroxyproline O-arabinosyltransferase [EC:2.4.2.58]	XP_013747056.1	4.3e-212	PREDICTED: uncharacterized protein LOC106449943 [Brassica napus]
bra-miR824	BraA01g004040.3C	0.5	-39.6	0.5	NA	GO:0005634,GO:0005634,GO:0046983,GO:0000977,GO:0003700,GO:0046983,GO:0000977,GO:0003700,GO:0045944,GO:0006351,GO:0045944,GO:0006351,	K09264|1|4.5e-130|466.1|brp:103840485|MADS-box transcription factor, plant	XP_009115272.1	3e-129	PREDICTED: agamous-like MADS-box protein AGL16 [Brassica rapa]
bra-miR824	BraA01g020520.3C	3.5	-32.9	4	NA	GO:0003723,	K13207|1|1.1e-76|290.4|ppp:PHYPADRAFT_139635|CUG-BP- and ETR3-like factor	XP_009146104.1	0	PREDICTED: flowering time control protein FCA [Brassica rapa]
bra-miR824	BraA09g021590.3C	3.5	-29.9	NA	NA	GO:0005525,GO:0003924,GO:0005525,GO:0003924,	K20899|1|0.0e+00|1225.7|soe:110801556|guanylate-binding protein 1/3/4/7	XP_013598099.1	0	PREDICTED: interferon-induced guanylate-binding protein 2-like [Brassica oleracea var. oleracea]
bra-miR398-5p	BraA01g001220.3C	4	-36.5	2	NA	-	K01762|1|4.1e-260|899.0|bna:106359937|1-aminocyclopropane-1-carboxylate synthase [EC:4.4.1.14]	XP_013655009.1	2.7e-259	PREDICTED: 1-aminocyclopropane-1-carboxylate synthase 8-like [Brassica napus]
bra-miR398-5p	BraA02g045340.3C	NA	NA	3	NA	GO:0016847,GO:0030170,GO:0003824,GO:0030170,GO:0003824,GO:0030170,GO:0071281,GO:0009693,GO:0009835,GO:0006417,GO:0009058,GO:0009058,	K01762|1|1.8e-255|883.6|bna:111214679|1-aminocyclopropane-1-carboxylate synthase [EC:4.4.1.14]	XP_009136516.1	1.2e-254	PREDICTED: 1-aminocyclopropane-1-carboxylate synthase 9 [Brassica rapa]
bra-miR398-5p	BraA06g029290.3C	NA	NA	3	NA	-	K01762|1|2.0e-254|880.2|bna:106351622|1-aminocyclopropane-1-carboxylate synthase [EC:4.4.1.14]	XP_018463653.1	7e-255	PREDICTED: 1-aminocyclopropane-1-carboxylate synthase 9 [Raphanus sativus]
bra-miR398-5p	BraA09g008800.3C	4	-36.5	3	NA	GO:0003824,GO:0030170,GO:0003824,GO:0030170,GO:0009058,GO:0009058,	K01762|1|2.4e-252|873.2|bna:111214679|1-aminocyclopropane-1-carboxylate synthase [EC:4.4.1.14]	XP_009136516.1	1.6e-251	PREDICTED: 1-aminocyclopropane-1-carboxylate synthase 9 [Brassica rapa]
bra-miR5719	BraA01g021410.3C	3.5	-23.5	3	NA	-	K19613|1|2.7e-145|519.2|csat:104703581|leucine-rich repeat protein SHOC2	CDY22932.1	0	BnaA01g18700D [Brassica napus]
bra-miR5719	BraA01g023870.3C	3	-26.7	4	NA	GO:0000287,GO:0030955,GO:0004743,	K00873|1|0.0e+00|1423.7|brp:103875118|pyruvate kinase [EC:2.7.1.40]	XP_009151832.1	0	PREDICTED: plastidial pyruvate kinase 4, chloroplastic isoform X1 [Brassica rapa]
bra-miR5719	BraA01g043300.3C	3	-28.9	3	NA	-	K19613|1|3.5e-161|571.2|csat:104703581|leucine-rich repeat protein SHOC2	XP_018508210.1	0	PREDICTED: disease resistance protein TAO1-like [Brassica rapa]
bra-miR5719	BraA02g008010.3C	3.5	-25.5	3	NA	-	K19613|1|7.0e-135|484.2|csat:104703581|leucine-rich repeat protein SHOC2!K22038|5|1.5e-105|386.7|spen:107030488|volume-regulated anion channel	XP_009126305.2	0	PREDICTED: disease resistance protein TAO1-like isoform X1 [Brassica rapa]
bra-miR5719	BraA03g005190.3C	3.5	-24.8	3.5	NA	-	K16912|1|0.0e+00|1206.8|brp:103855960|ribosomal biogenesis protein LAS1	XP_018512698.1	0	PREDICTED: probable disease resistance protein RPP1 isoform X2 [Brassica rapa]
bra-miR5719	BraA03g060530.3C	1.5	-31.3	1.5	NA	-	K19613|1|1.5e-168|595.9|csat:104703581|leucine-rich repeat protein SHOC2	XP_009109360.2	0	PREDICTED: disease resistance protein TAO1-like isoform X2 [Brassica rapa]
bra-miR5719	BraA08g021400.3C	1.5	-31	1.5	NA	-	K19613|1|1.4e-159|566.2|csat:104703581|leucine-rich repeat protein SHOC2	XP_009109973.1	0	PREDICTED: disease resistance protein TAO1-like [Brassica rapa]
bra-miR5719	BraA08g021410.3C	1.5	-31	1.5	NA	-	K19613|1|3.2e-130|468.8|csat:104703581|leucine-rich repeat protein SHOC2!K22038|5|5.9e-92|341.7|ccaj:109818165|volume-regulated anion channel	XP_009109360.2	0	PREDICTED: disease resistance protein TAO1-like isoform X2 [Brassica rapa]
bra-miR5719	BraA08g021420.3C	1.5	-31	1.5	NA	-	K19613|1|2.0e-155|552.4|csat:104703581|leucine-rich repeat protein SHOC2	XP_009109359.1	0	PREDICTED: probable disease resistance protein RPP1 [Brassica rapa]
bra-miR5719	BraA08g021430.3C	1	-31.5	1	NA	-	K19613|1|1.3e-160|569.7|csat:104703581|leucine-rich repeat protein SHOC2!K22038|4|7.2e-111|404.4|ccaj:109818165|volume-regulated anion channel	XP_009109360.2	0	PREDICTED: disease resistance protein TAO1-like isoform X2 [Brassica rapa]
bra-miR5719	BraA08g022240.3C	3.5	-24.8	3.5	NA	-	K19613|1|2.0e-102|375.9|csat:104703581|leucine-rich repeat protein SHOC2	XP_009109449.1	0	PREDICTED: probable disease resistance protein RPP1 isoform X1 [Brassica rapa]
bra-miR156a-5p,bra-miR156b-5p,bra-miR156c-5p,bra-miR156d-5p,bra-miR156e-5p,bra-miR156f-5p,bra-miR156g-5p	BraA01g023670.3C	3.5	-28.2	NA	NA	-	-	XP_009152072.1	0	PREDICTED: uncharacterized protein LOC103875310 isoform X1 [Brassica rapa]
bra-miR156a-5p,bra-miR156b-5p,bra-miR156c-5p,bra-miR156d-5p,bra-miR156e-5p,bra-miR156f-5p,bra-miR156g-5p	BraA01g025930.3C	3	-33.7	3	NA	-	K03063|1|4.7e-17|92.0|zju:107411570|26S proteasome regulatory subunit T3!K12486|2|8.9e-08|61.2|han:110914072|stromal membrane-associated protein	XP_009149728.1	0	PREDICTED: BTB/POZ domain-containing protein At3g44820 isoform X1 [Brassica rapa]
bra-miR156a-5p,bra-miR156b-5p,bra-miR156c-5p,bra-miR156d-5p,bra-miR156e-5p,bra-miR156f-5p,bra-miR156g-5p	BraA02g004970.3C	5	-26.3	3.5	NA	GO:0005829,	K20283|1|6.0e-07|58.5|zju:107416863|golgin subfamily A member 4!K09291|2|3.0e-06|56.2|mtr:MTR_2g063480|nucleoprotein TPR	XP_013679713.1	0	PREDICTED: myosin-11-like [Brassica napus]
bra-miR156a-5p,bra-miR156b-5p,bra-miR156c-5p,bra-miR156d-5p,bra-miR156e-5p,bra-miR156f-5p,bra-miR156g-5p	BraA02g019010.3C	1	-37.9	1	NA	GO:0005634,GO:0003677,GO:0046872,	K13415|1|8.3e-18|93.6|mdm:103401427|protein brassinosteroid insensitive 1 [EC:2.7.10.1 2.7.11.1]!K20641|2|7.2e-14|80.5|cvr:CHLNCDRAFT_59250|Rho GTPase-activating protein 20	XP_009127706.1	9.3e-190	PREDICTED: squamosa promoter-binding-like protein 6 [Brassica rapa]
bra-miR156a-5p,bra-miR156b-5p,bra-miR156c-5p,bra-miR156d-5p,bra-miR156e-5p,bra-miR156f-5p,bra-miR156g-5p	BraA03g015900.3C	3	-35.4	2	NA	GO:0005634,GO:0003677,GO:0046872,	K13415|1|3.6e-16|88.2|mdm:103401427|protein brassinosteroid insensitive 1 [EC:2.7.10.1 2.7.11.1]!K20641|2|1.6e-11|72.8|cvr:CHLNCDRAFT_59250|Rho GTPase-activating protein 20	XP_009132698.1	1.6e-200	PREDICTED: squamosa promoter-binding-like protein 13A [Brassica rapa]
bra-miR156a-5p,bra-miR156b-5p,bra-miR156c-5p,bra-miR156d-5p,bra-miR156e-5p,bra-miR156f-5p,bra-miR156g-5p	BraA03g022620.3C	3.5	-27.5	4	NA	GO:0005886,GO:0005524,GO:0004674,GO:0005524,GO:0004674,GO:0005524,GO:0004674,	K04733|1|2.5e-122|441.0|vra:111240526|interleukin-1 receptor-associated kinase 4 [EC:2.7.11.1]	XP_009133583.1	9.1e-224	PREDICTED: serine/threonine-protein kinase At5g01020 [Brassica rapa]
bra-miR156a-5p,bra-miR156b-5p,bra-miR156c-5p,bra-miR156d-5p,bra-miR156e-5p,bra-miR156f-5p,bra-miR156g-5p	BraA03g023560.3C	3.5	-29.5	3.5	NA	GO:0005730,GO:0005654,GO:0030687,GO:0043021,GO:0007276,GO:0000466,GO:0000463,GO:0051302,	K14824|1|0.0e+00|1470.7|brp:103858155|ribosome biogenesis protein ERB1	XP_013734790.1	0	PREDICTED: ribosome biogenesis protein BOP1 homolog [Brassica napus]
bra-miR156a-5p,bra-miR156b-5p,bra-miR156c-5p,bra-miR156d-5p,bra-miR156e-5p,bra-miR156f-5p,bra-miR156g-5p	BraA04g003010.3C	1.5	-35.5	1.5	NA	GO:0005634,GO:0005634,GO:0005634,GO:0003677,GO:0046872,GO:0003677,GO:0046872,GO:0003677,GO:0046872,	K13415|1|2.3e-17|92.0|mdm:103401427|protein brassinosteroid insensitive 1 [EC:2.7.10.1 2.7.11.1]!K20641|2|1.7e-12|75.9|cvr:CHLNCDRAFT_59250|Rho GTPase-activating protein 20	XP_009139002.1	6.6e-177	PREDICTED: squamosa promoter-binding-like protein 15 isoform X1 [Brassica rapa]
bra-miR156a-5p,bra-miR156b-5p,bra-miR156c-5p,bra-miR156d-5p,bra-miR156e-5p,bra-miR156f-5p,bra-miR156g-5p	BraA04g026270.3C	3.5	-32.6	3.5	NA	-	K08065|1|3.8e-87|323.2|brp:103865575|nuclear transcription Y subunit beta	CDY18460.1	3.9e-103	BnaA04g21270D [Brassica napus]
bra-miR156a-5p,bra-miR156b-5p,bra-miR156c-5p,bra-miR156d-5p,bra-miR156e-5p,bra-miR156f-5p,bra-miR156g-5p	BraA04g029680.3C	1	-37.9	1	NA	GO:0005634,GO:0003677,GO:0046872,	K13415|1|3.5e-17|91.7|mdm:103401427|protein brassinosteroid insensitive 1 [EC:2.7.10.1 2.7.11.1]!K20641|2|5.6e-15|84.3|cvr:CHLNCDRAFT_59250|Rho GTPase-activating protein 20	XP_009142046.1	6.9e-218	PREDICTED: squamosa promoter-binding-like protein 9 [Brassica rapa]
bra-miR156a-5p,bra-miR156b-5p,bra-miR156c-5p,bra-miR156d-5p,bra-miR156e-5p,bra-miR156f-5p,bra-miR156g-5p	BraA04g031320.3C	3	-34	NA	NA	-	K01647|1|1.3e-22|108.2|bna:106363599|citrate synthase [EC:2.3.3.1]!K10661|2|3.0e-11|70.5|aly:ARALYDRAFT_896765|E3 ubiquitin-protein ligase MARCH6 [EC:2.3.2.27]!K00430|3|6.7e-11|69.3|bna:106369783|peroxidase [EC:1.11.1.7]!K01188|4|1.2e-07|58.5|bna:106394339|beta-glucosidase [EC:3.2.1.21]!K13963|5|1.5e-07|58.2|bna:106393804|serpin B	CDY26468.1	3.5e-39	BnaC09g42000D [Brassica napus]
bra-miR156a-5p,bra-miR156b-5p,bra-miR156c-5p,bra-miR156d-5p,bra-miR156e-5p,bra-miR156f-5p,bra-miR156g-5p	BraA05g002720.3C	1	-37.9	1	NA	GO:0005634,GO:0005634,GO:0003677,GO:0046872,GO:0003677,GO:0046872,	K13415|1|3.5e-17|91.7|mdm:103401427|protein brassinosteroid insensitive 1 [EC:2.7.10.1 2.7.11.1]!K20641|2|4.3e-15|84.7|cvr:CHLNCDRAFT_59250|Rho GTPase-activating protein 20	XP_013747785.1	2.3e-221	PREDICTED: squamosa promoter-binding-like protein 9 [Brassica napus]
bra-miR156a-5p,bra-miR156b-5p,bra-miR156c-5p,bra-miR156d-5p,bra-miR156e-5p,bra-miR156f-5p,bra-miR156g-5p	BraA05g027200.3C	3	-33.2	3	NA	GO:0020037,GO:0005506,GO:0004497,GO:0016705,	K07408|1|3.0e-288|992.6|bna:106428842|cytochrome P450 family 1 subfamily A polypeptide 1 [EC:1.14.14.1]!K07418|3|8.9e-192|672.2|csat:104718875|cytochrome P450 family 2 subfamily J [EC:1.14.14.1]	XP_013725044.1	2e-287	PREDICTED: cytochrome P450 705A5-like [Brassica napus]
bra-miR156a-5p,bra-miR156b-5p,bra-miR156c-5p,bra-miR156d-5p,bra-miR156e-5p,bra-miR156f-5p,bra-miR156g-5p	BraA06g011350.3C	2.5	-28.6	NA	NA	GO:0005829,	K03255|1|0.0e+00|3125.1|brp:103872320|protein TIF31	XP_009148915.1	0	PREDICTED: protein TSS isoform X1 [Brassica rapa]
bra-miR156a-5p,bra-miR156b-5p,bra-miR156c-5p,bra-miR156d-5p,bra-miR156e-5p,bra-miR156f-5p,bra-miR156g-5p	BraA06g022230.3C	3.5	-31.6	NA	NA	GO:0005634,GO:0003677,GO:0046872,	-	XP_009123264.1	0	PREDICTED: AT-rich interactive domain-containing protein 4 [Brassica rapa]
bra-miR156a-5p,bra-miR156b-5p,bra-miR156c-5p,bra-miR156d-5p,bra-miR156e-5p,bra-miR156f-5p,bra-miR156g-5p	BraA06g043820.3C	1	-37.9	1	NA	GO:0005634,GO:0003677,GO:0046872,	K13415|1|1.3e-18|96.7|mdm:103401427|protein brassinosteroid insensitive 1 [EC:2.7.10.1 2.7.11.1]!K20641|2|1.4e-12|76.6|cvr:CHLNCDRAFT_59250|Rho GTPase-activating protein 20	XP_018515357.1	9.7e-259	PREDICTED: squamosa promoter-binding-like protein 2 isoform X1 [Brassica rapa]
bra-miR156a-5p,bra-miR156b-5p,bra-miR156c-5p,bra-miR156d-5p,bra-miR156e-5p,bra-miR156f-5p,bra-miR156g-5p	BraA07g012230.3C	1	-38.1	1	NA	-	K13415|1|5.5e-18|94.4|mdm:103401427|protein brassinosteroid insensitive 1 [EC:2.7.10.1 2.7.11.1]!K20641|2|2.3e-11|72.4|cvr:CHLNCDRAFT_59250|Rho GTPase-activating protein 20	XP_009102983.1	9.9e-220	PREDICTED: squamosa promoter-binding-like protein 10 isoform X1 [Brassica rapa]
bra-miR156a-5p,bra-miR156b-5p,bra-miR156c-5p,bra-miR156d-5p,bra-miR156e-5p,bra-miR156f-5p,bra-miR156g-5p	BraA07g033210.3C	3	-29.6	NA	NA	-	-	AAG51995.1	1.1e-207	unknown protein; 60214-63582 [Arabidopsis thaliana]
bra-miR156a-5p,bra-miR156b-5p,bra-miR156c-5p,bra-miR156d-5p,bra-miR156e-5p,bra-miR156f-5p,bra-miR156g-5p	BraA07g034120.3C	1	-39.4	1	NA	GO:0005634,GO:0003677,GO:0046872,	K13415|1|1.5e-18|95.9|mdm:103401427|protein brassinosteroid insensitive 1 [EC:2.7.10.1 2.7.11.1]!K20641|2|3.5e-15|84.7|cvr:CHLNCDRAFT_59250|Rho GTPase-activating protein 20	XP_009105462.1	6.4e-177	PREDICTED: squamosa promoter-binding-like protein 6 [Brassica rapa]
bra-miR156a-5p,bra-miR156b-5p,bra-miR156c-5p,bra-miR156d-5p,bra-miR156e-5p,bra-miR156f-5p,bra-miR156g-5p	BraA07g036090.3C	3	-28.9	3	NA	GO:0016021,GO:0045492,	K18801|1|3.6e-169|596.3|brp:103831675|glucuronoxylan 4-O-methyltransferase [EC:2.1.1.112]	XP_009105824.1	2.4e-168	PREDICTED: glucuronoxylan 4-O-methyltransferase 3 [Brassica rapa]
bra-miR156a-5p,bra-miR156b-5p,bra-miR156c-5p,bra-miR156d-5p,bra-miR156e-5p,bra-miR156f-5p,bra-miR156g-5p	BraA08g024970.3C	1	-38.1	1	NA	-	K13415|1|5.4e-18|94.4|mdm:103401427|protein brassinosteroid insensitive 1 [EC:2.7.10.1 2.7.11.1]!K20641|2|6.9e-13|77.4|cvr:CHLNCDRAFT_59250|Rho GTPase-activating protein 20	XP_009109814.1	9.7e-220	PREDICTED: squamosa promoter-binding-like protein 10 isoform X2 [Brassica rapa]
bra-miR156a-5p,bra-miR156b-5p,bra-miR156c-5p,bra-miR156d-5p,bra-miR156e-5p,bra-miR156f-5p,bra-miR156g-5p	BraA09g037100.3C	1	-38.1	1	NA	GO:0005634,GO:0003677,GO:0046872,	K13415|1|5.0e-19|97.8|mdm:103401427|protein brassinosteroid insensitive 1 [EC:2.7.10.1 2.7.11.1]!K20641|2|7.7e-12|73.9|cvr:CHLNCDRAFT_59250|Rho GTPase-activating protein 20	XP_013697208.1	1.1e-197	PREDICTED: squamosa promoter-binding-like protein 10 isoform X2 [Brassica napus]
bra-miR161-5p	BraA01g012550.3C	4	-31.2	3	NA	GO:0007051,GO:0007051,GO:0007051,	K16743|1|0.0e+00|2043.9|crb:CARUB_v10004007mg|abnormal spindle-like microcephaly-associated protein	XP_013616798.1	0	PREDICTED: abnormal spindle-like microcephaly-associated protein homolog isoform X4 [Brassica oleracea var. oleracea]
bra-miR161-5p	BraA08g030850.3C	5	-30.4	3	NA	-	K17964|1|2.1e-253|877.1|brp:103843107|leucine-rich PPR motif-containing protein, mitochondrial	XP_009110633.1	0	PREDICTED: pentatricopeptide repeat-containing protein At1g12620-like isoform X2 [Brassica rapa]
bra-miR161-5p	BraA09g013110.3C	3	-34.4	3	NA	-	K17964|1|9.1e-154|545.8|aly:ARALYDRAFT_474889|leucine-rich PPR motif-containing protein, mitochondrial	XP_009112950.1	3.6e-286	PREDICTED: pentatricopeptide repeat-containing protein At1g64580 [Brassica rapa]
bra-miR161-5p	BraA09g059930.3C	4	-34.5	3	NA	-	K17964|1|8.6e-212|738.8|brp:103843107|leucine-rich PPR motif-containing protein, mitochondrial	API57808.1	9.2e-225	RFP1 [Brassica rapa]
bra-miR161-5p	BraA09g060440.3C	4	-33.2	3	NA	-	K17964|1|9.6e-276|951.4|brp:103843107|leucine-rich PPR motif-containing protein, mitochondrial	API57805.1	0	RFP1 [Brassica rapa]
bra-miR396-3p	BraA02g014760.3C	4	-32.1	3.5	NA	GO:0016020,GO:0005524,GO:0004222,	K08955|1|0.0e+00|1497.6|brp:103852050|ATP-dependent metalloprotease [EC:3.4.24.-]	XP_009127189.1	0	PREDICTED: ATP-dependent zinc metalloprotease FTSH 11, chloroplastic/mitochondrial [Brassica rapa]
bra-miR396-3p	BraA03g043850.3C	3.5	-29.1	NA	NA	GO:0016021,GO:0005524,GO:0004674,	K04733|1|2.4e-76|288.9|soe:110802280|interleukin-1 receptor-associated kinase 4 [EC:2.7.11.1]	XP_013596194.1	1.1e-302	PREDICTED: G-type lectin S-receptor-like serine/threonine-protein kinase RLK1 [Brassica oleracea var. oleracea]
bra-miR396-3p	BraA07g010730.3C	3	-39.6	2.5	NA	-	K04798|1|4.3e-51|205.7|bna:106355114|prefoldin beta subunit	XP_013617324.1	2.2e-260	PREDICTED: uncharacterized protein LOC106323802 [Brassica oleracea var. oleracea]
bra-miR396-3p	BraA09g012090.3C	4.5	-32.8	3.5	NA	GO:0005622,GO:0007034,	K12194|1|4.0e-114|412.9|brp:103837985|charged multivesicular body protein 4	XP_013607252.1	5.6e-111	PREDICTED: vacuolar protein sorting-associated protein 32 homolog 1-like [Brassica oleracea var. oleracea]
bra-miR157a	BraA02g019010.3C	2.5	-36.9	2.5	NA	GO:0005634,GO:0003677,GO:0046872,	K13415|1|8.3e-18|93.6|mdm:103401427|protein brassinosteroid insensitive 1 [EC:2.7.10.1 2.7.11.1]!K20641|2|7.2e-14|80.5|cvr:CHLNCDRAFT_59250|Rho GTPase-activating protein 20	XP_009127706.1	9.3e-190	PREDICTED: squamosa promoter-binding-like protein 6 [Brassica rapa]
bra-miR157a	BraA03g003530.3C	3	-32.1	3.5	NA	GO:0008352,GO:0005874,GO:0008017,GO:0051013,	K18643|1|0.0e+00|1663.3|brp:103855783|katanin p80 WD40 repeat-containing subunit B1	XP_009131065.1	0	PREDICTED: katanin p80 WD40 repeat-containing subunit B1 homolog [Brassica rapa]
bra-miR157a	BraA03g010370.3C	NA	NA	3.5	NA	GO:0008270,GO:0008270,	K06874|1|2.7e-286|986.1|brp:103856521|zinc finger protein	XP_009131882.1	1.8e-285	PREDICTED: zinc finger protein ZPR1-like [Brassica rapa]
bra-miR157a	BraA04g003010.3C	2.5	-35.1	2.5	NA	GO:0005634,GO:0005634,GO:0005634,GO:0003677,GO:0046872,GO:0003677,GO:0046872,GO:0003677,GO:0046872,	K13415|1|2.3e-17|92.0|mdm:103401427|protein brassinosteroid insensitive 1 [EC:2.7.10.1 2.7.11.1]!K20641|2|1.7e-12|75.9|cvr:CHLNCDRAFT_59250|Rho GTPase-activating protein 20	XP_009139002.1	6.6e-177	PREDICTED: squamosa promoter-binding-like protein 15 isoform X1 [Brassica rapa]
bra-miR157a	BraA04g028790.3C	3.5	-27.9	NA	NA	-	-	XP_013633436.1	3.9e-119	PREDICTED: uncharacterized protein LOC106339185 [Brassica oleracea var. oleracea]
bra-miR157a	BraA04g029680.3C	2	-37.5	2	NA	GO:0005634,GO:0003677,GO:0046872,	K13415|1|3.5e-17|91.7|mdm:103401427|protein brassinosteroid insensitive 1 [EC:2.7.10.1 2.7.11.1]!K20641|2|5.6e-15|84.3|cvr:CHLNCDRAFT_59250|Rho GTPase-activating protein 20	XP_009142046.1	6.9e-218	PREDICTED: squamosa promoter-binding-like protein 9 [Brassica rapa]
bra-miR157a	BraA05g002720.3C	2	-37.5	2	NA	GO:0005634,GO:0005634,GO:0003677,GO:0046872,GO:0003677,GO:0046872,	K13415|1|3.5e-17|91.7|mdm:103401427|protein brassinosteroid insensitive 1 [EC:2.7.10.1 2.7.11.1]!K20641|2|4.3e-15|84.7|cvr:CHLNCDRAFT_59250|Rho GTPase-activating protein 20	XP_013747785.1	2.3e-221	PREDICTED: squamosa promoter-binding-like protein 9 [Brassica napus]
bra-miR157a	BraA06g043820.3C	2	-37.5	2	NA	GO:0005634,GO:0003677,GO:0046872,	K13415|1|1.3e-18|96.7|mdm:103401427|protein brassinosteroid insensitive 1 [EC:2.7.10.1 2.7.11.1]!K20641|2|1.4e-12|76.6|cvr:CHLNCDRAFT_59250|Rho GTPase-activating protein 20	XP_018515357.1	9.7e-259	PREDICTED: squamosa promoter-binding-like protein 2 isoform X1 [Brassica rapa]
bra-miR157a	BraA07g012230.3C	2	-37.4	2	NA	-	K13415|1|5.5e-18|94.4|mdm:103401427|protein brassinosteroid insensitive 1 [EC:2.7.10.1 2.7.11.1]!K20641|2|2.3e-11|72.4|cvr:CHLNCDRAFT_59250|Rho GTPase-activating protein 20	XP_009102983.1	9.9e-220	PREDICTED: squamosa promoter-binding-like protein 10 isoform X1 [Brassica rapa]
bra-miR157a	BraA08g024970.3C	2	-37.4	2	NA	-	K13415|1|5.4e-18|94.4|mdm:103401427|protein brassinosteroid insensitive 1 [EC:2.7.10.1 2.7.11.1]!K20641|2|6.9e-13|77.4|cvr:CHLNCDRAFT_59250|Rho GTPase-activating protein 20	XP_009109814.1	9.7e-220	PREDICTED: squamosa promoter-binding-like protein 10 isoform X2 [Brassica rapa]
bra-miR157a	BraA09g009500.3C	NA	NA	3	NA	-	-	XP_009112313.1	0	PREDICTED: uncharacterized protein LOC103837698 [Brassica rapa]
bra-miR157a	BraA09g037100.3C	2	-37.4	2	NA	GO:0005634,GO:0003677,GO:0046872,	K13415|1|5.0e-19|97.8|mdm:103401427|protein brassinosteroid insensitive 1 [EC:2.7.10.1 2.7.11.1]!K20641|2|7.7e-12|73.9|cvr:CHLNCDRAFT_59250|Rho GTPase-activating protein 20	XP_013697208.1	1.1e-197	PREDICTED: squamosa promoter-binding-like protein 10 isoform X2 [Brassica napus]
bra-miR9563a-5p	BraA03g047210.3C	3.5	-30.3	2.5	NA	GO:0046872,GO:0016491,GO:0046872,GO:0016491,	K06901|1|2.7e-58|228.0|apro:F751_5469|putative MFS transporter, AGZA family, xanthine/uracil permease!K05278|2|1.7e-28|129.0|aly:ARALYDRAFT_667796|flavonol synthase [EC:1.14.11.23]!K06892|5|3.2e-27|124.8|crb:CARUB_v10016002mg|feruloyl-CoA ortho-hydroxylase [EC:1.14.11.-]	XP_009136808.1	2.2e-180	PREDICTED: 2-oxoglutarate-Fe(II) type oxidoreductase-like isoform X1 [Brassica rapa]
bra-miR9563a-5p	BraA07g004260.3C	3	-30.2	2	NA	GO:0016758,GO:0008152,	K13496|1|1.9e-67|258.8|atr:18438318|UDP-glucosyl transferase 73C [EC:2.4.1.-]	CDY31401.1	2e-248	BnaA07g03360D [Brassica napus]
bra-miR9563a-5p	BraA07g013310.3C	2	-27.9	2	NA	-	K09338|1|2.0e-86|320.5|brp:103829817|homeobox-leucine zipper protein	XP_018508419.1	1.3e-85	PREDICTED: LOW QUALITY PROTEIN: homeobox-leucine zipper protein ATHB-23 [Brassica rapa]
bra-miR9563a-5p	BraA07g013760.3C	4.5	-28.4	3.5	NA	-	-	CDY28443.1	3.9e-254	BnaC07g12710D [Brassica napus]
bra-miR9563a-5p	BraA09g006210.3C	3.5	-24.7	NA	NA	GO:0005829,GO:0008236,	K01278|1|0.0e+00|1500.3|brp:103865865|dipeptidyl-peptidase 4 [EC:3.4.14.5]	XP_009141975.1	0	PREDICTED: uncharacterized protein LOC103865865 [Brassica rapa]
bra-miR9563b-3p	BraA04g028720.3C	2.5	-26.7	3.5	NA	-	-	XP_009141918.1	0	PREDICTED: mini-chromosome maintenance complex-binding protein [Brassica rapa]
bra-miR9563b-5p	BraA02g017800.3C	3.5	-33.3	NA	NA	GO:0016021,GO:0005524,GO:0030246,GO:0004672,	K04733|1|3.9e-160|567.4|hbr:110664871|interleukin-1 receptor-associated kinase 4 [EC:2.7.11.1]	XP_009127573.1	0	PREDICTED: L-type lectin-domain containing receptor kinase V.7-like isoform X1 [Brassica rapa]
bra-miR9563b-5p	BraA07g013310.3C	2	-31.2	2	NA	-	K09338|1|2.0e-86|320.5|brp:103829817|homeobox-leucine zipper protein	XP_018508419.1	1.3e-85	PREDICTED: LOW QUALITY PROTEIN: homeobox-leucine zipper protein ATHB-23 [Brassica rapa]
bra-miR164b-3p,bra-miR164d-3p,bra-miR164c-3p	BraA03g054480.3C	3	-33.3	3.5	NA	-	-	XP_009137787.1	4.8e-33	PREDICTED: uncharacterized protein LOC103861834 [Brassica rapa]
bra-miR164b-5p,bra-miR164d-5p,bra-miR164c-5p	BraA02g002460.3C	2.5	-44.3	1.5	NA	GO:0005634,GO:0005634,GO:0003677,GO:0003677,GO:0006355,GO:0006351,GO:0006355,GO:0006351,	K13126|1|2.8e-15|85.1|fve:101312606|polyadenylate-binding protein!K05941|2|2.0e-08|62.4|mdm:103435918|glutathione gamma-glutamylcysteinyltransferase [EC:2.3.2.15]!K12862|3|2.6e-08|62.0|nsy:104215049|pleiotropic regulator 1	XP_009125699.1	7.1e-187	PREDICTED: NAC domain-containing protein 79-like [Brassica rapa]
bra-miR164b-5p,bra-miR164d-5p,bra-miR164c-5p	BraA02g014280.3C	2.5	-44.6	3	NA	GO:0005634,GO:0003677,GO:0006355,GO:0006351,	K13126|1|2.0e-12|75.9|fve:101312606|polyadenylate-binding protein!K12862|2|2.7e-09|65.5|nsy:104215049|pleiotropic regulator 1!K05941|3|2.3e-08|62.4|mdm:103435918|glutathione gamma-glutamylcysteinyltransferase [EC:2.3.2.15]	XP_009127127.1	1.7e-219	PREDICTED: protein CUP-SHAPED COTYLEDON 2 [Brassica rapa]
bra-miR164b-5p,bra-miR164d-5p,bra-miR164c-5p	BraA02g043100.3C	2.5	-44.3	2	NA	GO:0005634,GO:0005634,GO:0003677,GO:0003677,GO:0006355,GO:0006351,GO:0006355,GO:0006351,	K13126|1|4.7e-13|77.8|fve:101312606|polyadenylate-binding protein!K05941|2|1.5e-06|56.2|mdm:103435918|glutathione gamma-glutamylcysteinyltransferase [EC:2.3.2.15]	XP_009130171.1	1.3e-191	PREDICTED: NAC domain-containing protein 100-like [Brassica rapa]
bra-miR164b-5p,bra-miR164d-5p,bra-miR164c-5p	BraA03g035650.3C	2	-44.3	2	NA	GO:0005634,GO:0003677,GO:0006355,GO:0006351,	K13126|1|3.0e-13|78.2|fve:101312606|polyadenylate-binding protein!K05941|2|7.8e-09|63.5|mdm:103435918|glutathione gamma-glutamylcysteinyltransferase [EC:2.3.2.15]	XP_009135268.1	5.2e-165	PREDICTED: NAC domain-containing protein 21/22-like [Brassica rapa]
bra-miR164b-5p,bra-miR164d-5p,bra-miR164c-5p	BraA03g036840.3C	2.5	-44.9	3	NA	GO:0005634,GO:0003677,GO:0006355,GO:0006351,	K13126|1|4.2e-11|71.2|fve:101312606|polyadenylate-binding protein!K12862|2|5.6e-08|60.8|nsy:104215049|pleiotropic regulator 1!K05941|3|6.2e-07|57.4|mdm:103435918|glutathione gamma-glutamylcysteinyltransferase [EC:2.3.2.15]	XP_009135429.1	1.3e-180	PREDICTED: protein CUP-SHAPED COTYLEDON 1 [Brassica rapa]
bra-miR164b-5p,bra-miR164d-5p,bra-miR164c-5p	BraA03g038880.3C	3	-38.7	3.5	NA	GO:0005789,GO:0016021,	K20723|1|1.1e-93|345.1|brp:103859813|reticulon-3!K20721|4|7.7e-66|252.7|thj:104812908|reticulon-1	XP_009135637.1	7.7e-93	PREDICTED: reticulon-like protein B11 [Brassica rapa]
bra-miR164b-5p,bra-miR164d-5p,bra-miR164c-5p	BraA03g059810.3C	5	-36	3	NA	GO:0009409,GO:0002239,GO:0009651,	K19366|1|1.4e-246|854.0|brp:103862449|spartin	XP_009138401.1	9.4e-246	PREDICTED: senescence/dehydration-associated protein At3g51250 [Brassica rapa]
bra-miR164b-5p,bra-miR164d-5p,bra-miR164c-5p	BraA07g019890.3C	3.5	-37.9	3.5	NA	GO:0005634,GO:0005634,GO:0005634,GO:0005634,GO:0042803,GO:0043565,GO:0003700,GO:0003677,GO:0003677,GO:0003677,GO:0048527,GO:0010150,GO:1904250,GO:1900057,GO:0043068,GO:0051091,GO:0010468,GO:0010029,GO:0009737,GO:0009733,GO:0009723,GO:0042542,GO:0006979,GO:1902074,GO:0009651,GO:0090400,GO:0006351,GO:0006355,GO:0006351,GO:0006355,GO:0006351,GO:0006355,GO:0006351,	K13126|1|3.7e-14|81.3|fve:101312606|polyadenylate-binding protein!K05941|2|4.4e-07|57.8|mdm:103435918|glutathione gamma-glutamylcysteinyltransferase [EC:2.3.2.15]	XP_009125108.1	3.8e-171	PREDICTED: NAC domain-containing protein 92-like [Brassica rapa]
bra-miR164b-5p,bra-miR164d-5p,bra-miR164c-5p	BraA08g000170.3C	2	-44.3	2	NA	GO:0005634,GO:0005634,GO:0003677,GO:0003677,GO:0006355,GO:0006351,GO:0006355,GO:0006351,	K13126|1|1.4e-08|62.8|fve:101312606|polyadenylate-binding protein	XP_009106812.1	1.1e-167	PREDICTED: NAC domain-containing protein 21/22 [Brassica rapa]
bra-miR391-3p	BraA10g014660.3C	3.5	-35.5	NA	NA	-	K04733|1|6.9e-200|700.3|han:110886952|interleukin-1 receptor-associated kinase 4 [EC:2.7.11.1]	XP_009120190.1	0	PREDICTED: inactive protein kinase SELMODRAFT_444075 [Brassica rapa]
bra-miR391-3p	BraAnng000820.3C	3	-30.6	4	NA	-	K01537|1|3.8e-45|184.5|egr:104417668|Ca2+-transporting ATPase [EC:3.6.3.8]!K17087|2|9.6e-33|143.3|nto:104108480|transmembrane 9 superfamily member 3!K16196|3|1.4e-15|86.3|pda:103708605|eukaryotic translation initiation factor 2-alpha kinase 4 [EC:2.7.11.1]!K01051|4|2.0e-06|55.8|sly:101260300|pectinesterase [EC:3.1.1.11]	XP_013700429.1	3.8e-173	PREDICTED: uncharacterized protein LOC106404241 [Brassica napus]
bra-miR391-3p	BraAnng002620.3C	3	-30.6	4	NA	-	K01537|1|2.3e-61|239.6|egr:104417668|Ca2+-transporting ATPase [EC:3.6.3.8]!K17087|2|3.8e-32|142.5|nto:104108480|transmembrane 9 superfamily member 3!K09660|3|2.7e-22|109.8|mdm:103400152|mannose-P-dolichol utilization defect 1!K16196|4|9.0e-18|94.7|pda:103708605|eukaryotic translation initiation factor 2-alpha kinase 4 [EC:2.7.11.1]!K18422|5|3.9e-13|79.3|zju:107421856|helicase MOV-10 [EC:3.6.4.13]	XP_013700429.1	0	PREDICTED: uncharacterized protein LOC106404241 [Brassica napus]
bra-miR161-3p	BraA03g047860.3C	3.5	-32.7	4	NA	-	K17964|1|5.6e-129|463.4|cann:107876801|leucine-rich PPR motif-containing protein, mitochondrial	XP_009136884.1	3.4e-270	PREDICTED: putative pentatricopeptide repeat-containing protein At4g17915 [Brassica rapa]
bra-miR161-3p	BraA04g013760.3C	0	-39.8	0	NA	-	K17964|1|2.1e-131|471.5|aly:ARALYDRAFT_474889|leucine-rich PPR motif-containing protein, mitochondrial	XP_009140073.1	3.6e-275	PREDICTED: pentatricopeptide repeat-containing protein At5g41170, mitochondrial [Brassica rapa]
bra-miR161-3p	BraA05g035670.3C	3.5	-32.4	4	NA	GO:0046872,GO:0016491,	K05277|1|5.3e-69|263.8|atr:18424242|leucoanthocyanidin dioxygenase [EC:1.14.11.19]!K05278|2|1.0e-64|249.6|egr:104450481|flavonol synthase [EC:1.14.11.23]	CDY08545.1	1.3e-216	BnaA05g27810D [Brassica napus]
bra-miR161-3p	BraA06g029030.3C	4	-29.7	2.5	NA	-	K17964|1|2.2e-100|369.4|smo:SELMODRAFT_96626|leucine-rich PPR motif-containing protein, mitochondrial	XP_009150646.1	0	PREDICTED: pentatricopeptide repeat-containing protein At5g65560 [Brassica rapa]
bra-miR161-3p	BraA07g024640.3C	3.5	-27.5	4	NA	-	K14442|1|4.5e-160|567.4|cam:101508252|ATP-dependent RNA helicase DHX36 [EC:3.6.4.13]!K17964|3|5.0e-74|281.6|smo:SELMODRAFT_96626|leucine-rich PPR motif-containing protein, mitochondrial	XP_009104313.2	0	PREDICTED: pentatricopeptide repeat-containing protein At3g61520, mitochondrial [Brassica rapa]
bra-miR161-3p	BraA09g060760.3C	3.5	-24.9	NA	NA	-	K17964|1|4.1e-276|952.6|brp:103843107|leucine-rich PPR motif-containing protein, mitochondrial	XP_009118081.1	0	PREDICTED: pentatricopeptide repeat-containing protein At1g12620-like [Brassica rapa]
bra-miR161-3p	BraA09g061710.3C	3.5	-24.9	NA	NA	-	K17964|1|9.8e-135|482.6|brp:103843107|leucine-rich PPR motif-containing protein, mitochondrial	XP_018485652.1	8e-140	PREDICTED: pentatricopeptide repeat-containing protein At1g12300, mitochondrial-like [Raphanus sativus]
bra-miR156a-3p	BraA06g005810.3C	3	-42.4	3	NA	GO:0005789,GO:0000139,GO:0016021,GO:0005789,GO:0000139,GO:0005798,GO:0016021,GO:0004190,GO:0004190,GO:0007219,GO:0016485,GO:0007219,GO:0016485,	K04505|1|4.2e-243|842.4|brp:103871613|presenilin 1 [EC:3.4.23.-]	XP_013641057.1	6.1e-237	PREDICTED: presenilin-like protein At1g08700 [Brassica napus]
bra-miR160a-5p	BraA01g007610.3C	2.5	-44.9	2.5	NA	GO:0005634,GO:0003677,GO:0009734,GO:0006355,GO:0006351,	K14486|1|1.1e-74|283.5|cann:107859326|auxin response factor	XP_009128129.1	1.3e-16	PREDICTED: auxin response factor 16 [Brassica rapa]
bra-miR162-3p	BraA03g051830.3C	3	-28.2	3	NA	GO:0009507,GO:0009941,GO:0009570,GO:0005739,GO:0005634,GO:0009579,GO:0005524,GO:0051082,GO:0005524,GO:0051082,GO:0005524,GO:0051082,GO:0005524,GO:0051082,GO:0006457,GO:0045036,GO:0046686,GO:0009409,GO:0016032,GO:0006457,GO:0006457,GO:0006457,	K03283|1|0.0e+00|1365.1|brp:103861480|heat shock 70kDa protein 1/2/6/8	XP_009137440.1	4.1e-243	PREDICTED: heat shock 70 kDa protein 6, chloroplastic-like [Brassica rapa]
bra-miR172b-5p	BraA09g060850.3C	3.5	-28.7	NA	NA	GO:0043531,GO:0006952,	K13459|1|0.0e+00|1731.5|boe:106308107|disease resistance protein RPS2!K20599|2|0.0e+00|1361.7|aly:ARALYDRAFT_312255|NB-LRR protein SUMM2!K13460|5|4.5e-284|979.5|ath:AT1G12220|disease resistance protein RPS5	XP_009118097.1	2.6e-178	PREDICTED: probable disease resistance protein At1g12290 isoform X2 [Brassica rapa]
bra-miR1885b	BraA01g040630.3C	2	-40.3	2	NA	GO:0043531,GO:0043531,GO:0043531,GO:0007165,GO:0007165,GO:0007165,	K19613|1|2.6e-107|392.5|csat:104703581|leucine-rich repeat protein SHOC2!K22038|3|5.3e-92|341.7|spen:107030488|volume-regulated anion channel	XP_009123255.1	7.7e-259	PREDICTED: disease resistance protein RPS6 [Brassica rapa]
bra-miR1885b	BraA02g032890.3C	3	-35.1	4	NA	GO:0043531,GO:0043531,GO:0043531,GO:0007165,GO:0006952,GO:0007165,GO:0007165,	K19613|1|7.1e-128|461.1|cic:CICLE_v100041741m|leucine-rich repeat protein SHOC2!K22038|4|3.2e-104|382.5|spen:107030488|volume-regulated anion channel	XP_009128859.1	5.9e-220	PREDICTED: disease resistance protein RPS6-like isoform X1 [Brassica rapa]
bra-miR1885b	BraA02g039700.3C	2.5	-42.2	3	NA	GO:0043531,GO:0007165,	K19613|1|6.8e-122|441.0|csat:104703581|leucine-rich repeat protein SHOC2!K22038|3|2.4e-98|362.8|ccaj:109818165|volume-regulated anion channel	XP_013616640.1	4.1e-207	PREDICTED: protein SUPPRESSOR OF npr1-1, CONSTITUTIVE 1-like [Brassica oleracea var. oleracea]
