# Supplementary material for: Comparative Analysis of miRNA Expression Profiles between Heat-Tolerant and Heat-Sensitive Genotypes of Flowering Chinese Cabbage Under Heat Stress Using High-Throughput Sequencing
Source: Genes (Basel). 2020 Feb 28;11(3):264. doi: 10.3390/genes11030264 (PMC7140848; doi:10.3390/genes11030264)
Supplement: Supplementary file 1 [file genes-11-00264-s001.zip › Table S9..xlsx]

## Sheet: Sheet1
Table S9a. Gene ontology (GO) annotation of target genes of heat stress-responsive microRNA in the HT libraries of flowering Chinese cabbage
Ontoloty	GO term	6 h	12 h	Gene members 6 h	Gene members 12 h
biological process	biological regulation	35	42	BraA01g004040.3C;BraA01g015200.3C;BraA01g040630.3C;BraA02g002460.3C;BraA02g007600.3C;BraA02g007610.3C;BraA02g014280.3C;BraA02g032890.3C;BraA02g036020.3C;BraA02g036050.3C;BraA02g039700.3C;BraA02g043100.3C;BraA03g032420.3C;BraA03g035650.3C;BraA03g036760.3C;BraA03g036840.3C;BraA03g043170.3C;BraA04g001630.3C;BraA04g022970.3C;BraA05g009310.3C;BraA05g013580.3C;BraA06g012120.3C;BraA06g031210.3C;BraA07g0…	BraA01g004040.3C;BraA01g007610.3C;BraA01g040630.3C;BraA02g002460.3C;BraA02g007600.3C;BraA02g007610.3C;BraA02g014280.3C;BraA02g032890.3C;BraA02g036020.3C;BraA02g036050.3C;BraA02g039700.3C;BraA02g043100.3C;BraA02g045340.3C;BraA03g032420.3C;BraA03g035650.3C;BraA03g036760.3C;BraA03g036840.3C;BraA03g043170.3C;BraA04g001630.3C;BraA04g022970.3C;BraA04g031560.3C;BraA05g009310.3C;BraA05g013580.3C;BraA06g0…
biological process	cellular process	69	81	BraA01g004040.3C;BraA01g007870.3C;BraA01g015200.3C;BraA01g038700.3C;BraA01g040630.3C;BraA02g002460.3C;BraA02g007600.3C;BraA02g007610.3C;BraA02g011230.3C;BraA02g014280.3C;BraA02g032890.3C;BraA02g034770.3C;BraA02g036020.3C;BraA02g036050.3C;BraA02g039700.3C;BraA02g043100.3C;BraA03g015910.3C;BraA03g020140.3C;BraA03g024840.3C;BraA03g032420.3C;BraA03g033140.3C;BraA03g035650.3C;BraA03g036760.3C;BraA03g0…	BraA01g001760.3C;BraA01g004040.3C;BraA01g007610.3C;BraA01g007870.3C;BraA01g012550.3C;BraA01g038700.3C;BraA01g040630.3C;BraA02g002460.3C;BraA02g007600.3C;BraA02g007610.3C;BraA02g014280.3C;BraA02g032890.3C;BraA02g036020.3C;BraA02g036050.3C;BraA02g039700.3C;BraA02g043100.3C;BraA02g045340.3C;BraA03g015910.3C;BraA03g020140.3C;BraA03g024840.3C;BraA03g032420.3C;BraA03g033140.3C;BraA03g035650.3C;BraA03g0…
biological process	developmental process	11	16	BraA01g015200.3C;BraA03g024840.3C;BraA04g001630.3C;BraA05g013580.3C;BraA06g000850.3C;BraA07g016770.3C;BraA07g019890.3C;BraA08g023460.3C;BraA09g000760.3C;BraA09g012670.3C;BraA10g017850.3C	BraA02g045340.3C;BraA03g024840.3C;BraA04g001630.3C;BraA04g031560.3C;BraA05g013580.3C;BraA05g027560.3C;BraA06g000850.3C;BraA07g016770.3C;BraA07g017040.3C;BraA07g019890.3C;BraA08g018770.3C;BraA08g023460.3C;BraA09g000760.3C;BraA09g019060.3C;BraA10g017850.3C;BraA10g028600.3C
biological process	localization	7	11	BraA01g040560.3C;BraA02g016470.3C;BraA03g043170.3C;BraA03g051940.3C;BraA07g016340.3C;BraA09g012090.3C;BraA09g031950.3C	BraA01g040560.3C;BraA02g016470.3C;BraA03g034390.3C;BraA03g043170.3C;BraA03g051830.3C;BraA03g051940.3C;BraA06g043620.3C;BraA07g016340.3C;BraA09g019060.3C;BraA09g031950.3C;BraA10g010050.3C
biological process	metabolic process	59	72	BraA01g004040.3C;BraA01g007870.3C;BraA01g015200.3C;BraA01g038700.3C;BraA02g002460.3C;BraA02g011230.3C;BraA02g014280.3C;BraA02g034770.3C;BraA02g043100.3C;BraA03g015910.3C;BraA03g016580.3C;BraA03g020140.3C;BraA03g024840.3C;BraA03g033140.3C;BraA03g035650.3C;BraA03g036760.3C;BraA03g036840.3C;BraA03g040130.3C;BraA04g001630.3C;BraA04g019370.3C;BraA04g021060.3C;BraA04g027290.3C;BraA05g005200.3C;BraA05g0…	BraA01g001760.3C;BraA01g004040.3C;BraA01g007610.3C;BraA01g007870.3C;BraA01g038700.3C;BraA02g002460.3C;BraA02g014280.3C;BraA02g038730.3C;BraA02g043100.3C;BraA02g045340.3C;BraA03g015910.3C;BraA03g016580.3C;BraA03g020140.3C;BraA03g024840.3C;BraA03g033140.3C;BraA03g035650.3C;BraA03g036760.3C;BraA03g036840.3C;BraA03g040130.3C;BraA03g051830.3C;BraA04g001630.3C;BraA04g003170.3C;BraA04g004880.3C;BraA04g0…
biological process	multicellular organismal process	11	15	BraA01g015200.3C;BraA03g024840.3C;BraA04g001630.3C;BraA05g013580.3C;BraA06g000850.3C;BraA07g016770.3C;BraA07g019890.3C;BraA08g023460.3C;BraA09g000760.3C;BraA09g012670.3C;BraA10g017850.3C	BraA02g045340.3C;BraA03g024840.3C;BraA04g001630.3C;BraA05g013580.3C;BraA05g027560.3C;BraA06g000850.3C;BraA07g016770.3C;BraA07g017040.3C;BraA07g019890.3C;BraA08g018770.3C;BraA08g023460.3C;BraA09g000760.3C;BraA09g019060.3C;BraA10g017850.3C;BraA10g028600.3C
biological process	negative regulation of biological process	3	5	BraA06g031210.3C;BraA07g040240.3C;BraA08g023460.3C	BraA06g031210.3C;BraA07g040240.3C;BraA08g018770.3C;BraA08g023460.3C;BraA10g017260.3C
biological process	positive regulation of biological process	2	3	BraA01g004040.3C;BraA07g019890.3C	BraA01g004040.3C;BraA07g019890.3C;BraA08g018770.3C
biological process	regulation of biological process	33	40	BraA01g004040.3C;BraA01g015200.3C;BraA01g040630.3C;BraA02g002460.3C;BraA02g007600.3C;BraA02g007610.3C;BraA02g014280.3C;BraA02g032890.3C;BraA02g036020.3C;BraA02g036050.3C;BraA02g039700.3C;BraA02g043100.3C;BraA03g032420.3C;BraA03g035650.3C;BraA03g036760.3C;BraA03g036840.3C;BraA04g001630.3C;BraA04g022970.3C;BraA05g009310.3C;BraA05g013580.3C;BraA06g012120.3C;BraA06g031210.3C;BraA07g019890.3C;BraA07g0…	BraA01g004040.3C;BraA01g007610.3C;BraA01g040630.3C;BraA02g002460.3C;BraA02g007600.3C;BraA02g007610.3C;BraA02g014280.3C;BraA02g032890.3C;BraA02g036020.3C;BraA02g036050.3C;BraA02g039700.3C;BraA02g043100.3C;BraA02g045340.3C;BraA03g032420.3C;BraA03g035650.3C;BraA03g036760.3C;BraA03g036840.3C;BraA04g001630.3C;BraA04g022970.3C;BraA04g031560.3C;BraA05g009310.3C;BraA05g013580.3C;BraA06g005810.3C;BraA06g0…
biological process	response to stimulus	22	27	BraA01g015200.3C;BraA01g040630.3C;BraA02g007600.3C;BraA02g007610.3C;BraA02g020090.3C;BraA02g032890.3C;BraA02g036020.3C;BraA02g036050.3C;BraA02g039700.3C;BraA03g026290.3C;BraA03g032420.3C;BraA04g022970.3C;BraA05g032180.3C;BraA06g012120.3C;BraA07g019890.3C;BraA08g005730.3C;BraA08g020340.3C;BraA09g002380.3C;BraA09g015030.3C;BraA09g016880.3C;BraA09g031950.3C;BraA09g060850.3C	BraA01g007610.3C;BraA01g040630.3C;BraA02g007600.3C;BraA02g007610.3C;BraA02g020090.3C;BraA02g032890.3C;BraA02g036020.3C;BraA02g036050.3C;BraA02g039700.3C;BraA02g045340.3C;BraA03g026290.3C;BraA03g032420.3C;BraA03g051830.3C;BraA04g022970.3C;BraA05g032180.3C;BraA06g005810.3C;BraA06g012120.3C;BraA07g017040.3C;BraA07g019890.3C;BraA07g041030.3C;BraA08g005730.3C;BraA08g020340.3C;BraA09g002380.3C;BraA09g0…
biological process	signaling	13	15	BraA01g015200.3C;BraA01g040630.3C;BraA02g007600.3C;BraA02g007610.3C;BraA02g032890.3C;BraA02g036020.3C;BraA02g036050.3C;BraA02g039700.3C;BraA03g032420.3C;BraA04g022970.3C;BraA06g012120.3C;BraA09g015030.3C;BraA09g016880.3C	BraA01g007610.3C;BraA01g040630.3C;BraA02g007600.3C;BraA02g007610.3C;BraA02g032890.3C;BraA02g036020.3C;BraA02g036050.3C;BraA02g039700.3C;BraA03g032420.3C;BraA04g022970.3C;BraA06g005810.3C;BraA06g012120.3C;BraA07g041030.3C;BraA09g015030.3C;BraA09g016880.3C
biological process	single-organism process	50	61	BraA01g007870.3C;BraA01g015200.3C;BraA01g040630.3C;BraA01g044810.3C;BraA02g007600.3C;BraA02g007610.3C;BraA02g016470.3C;BraA02g032890.3C;BraA02g034770.3C;BraA02g036020.3C;BraA02g036050.3C;BraA02g039700.3C;BraA03g015910.3C;BraA03g016580.3C;BraA03g024840.3C;BraA03g032420.3C;BraA03g033140.3C;BraA03g040130.3C;BraA03g043170.3C;BraA04g001630.3C;BraA04g021060.3C;BraA04g022970.3C;BraA04g027290.3C;BraA05g0…	BraA01g007610.3C;BraA01g007870.3C;BraA01g012550.3C;BraA01g040630.3C;BraA01g044810.3C;BraA02g007600.3C;BraA02g007610.3C;BraA02g016470.3C;BraA02g032890.3C;BraA02g036020.3C;BraA02g036050.3C;BraA02g039700.3C;BraA02g045340.3C;BraA03g015910.3C;BraA03g016580.3C;BraA03g024840.3C;BraA03g032420.3C;BraA03g033140.3C;BraA03g034390.3C;BraA03g040130.3C;BraA03g043170.3C;BraA03g051830.3C;BraA04g001630.3C;BraA04g0…
cellular component	cell	66	74	BraA01g004040.3C;BraA01g015200.3C;BraA01g035740.3C;BraA01g038700.3C;BraA02g002460.3C;BraA02g011230.3C;BraA02g014280.3C;BraA02g019010.3C;BraA02g034770.3C;BraA02g043100.3C;BraA03g015910.3C;BraA03g020140.3C;BraA03g024840.3C;BraA03g026290.3C;BraA03g033140.3C;BraA03g035650.3C;BraA03g036760.3C;BraA03g036840.3C;BraA03g038880.3C;BraA03g043170.3C;BraA03g051940.3C;BraA04g003010.3C;BraA04g015390.3C;BraA04g0…	BraA01g004040.3C;BraA01g007610.3C;BraA01g038700.3C;BraA02g002460.3C;BraA02g014280.3C;BraA02g043100.3C;BraA03g015910.3C;BraA03g020140.3C;BraA03g024840.3C;BraA03g026290.3C;BraA03g033140.3C;BraA03g034390.3C;BraA03g035650.3C;BraA03g036760.3C;BraA03g036840.3C;BraA03g038880.3C;BraA03g043170.3C;BraA03g051830.3C;BraA03g051940.3C;BraA04g015390.3C;BraA04g020340.3C;BraA04g027290.3C;BraA04g031560.3C;BraA05g0…
cellular component	cell part	66	74	BraA01g004040.3C;BraA01g015200.3C;BraA01g035740.3C;BraA01g038700.3C;BraA02g002460.3C;BraA02g011230.3C;BraA02g014280.3C;BraA02g019010.3C;BraA02g034770.3C;BraA02g043100.3C;BraA03g015910.3C;BraA03g020140.3C;BraA03g024840.3C;BraA03g026290.3C;BraA03g033140.3C;BraA03g035650.3C;BraA03g036760.3C;BraA03g036840.3C;BraA03g038880.3C;BraA03g043170.3C;BraA03g051940.3C;BraA04g003010.3C;BraA04g015390.3C;BraA04g0…	BraA01g004040.3C;BraA01g007610.3C;BraA01g038700.3C;BraA02g002460.3C;BraA02g014280.3C;BraA02g043100.3C;BraA03g015910.3C;BraA03g020140.3C;BraA03g024840.3C;BraA03g026290.3C;BraA03g033140.3C;BraA03g034390.3C;BraA03g035650.3C;BraA03g036760.3C;BraA03g036840.3C;BraA03g038880.3C;BraA03g043170.3C;BraA03g051830.3C;BraA03g051940.3C;BraA04g015390.3C;BraA04g020340.3C;BraA04g027290.3C;BraA04g031560.3C;BraA05g0…
cellular component	macromolecular complex	8	15	BraA02g011230.3C;BraA03g033140.3C;BraA03g043170.3C;BraA03g051940.3C;BraA06g031210.3C;BraA07g040240.3C;BraA09g011980.3C;BraA10g019420.3C	BraA03g033140.3C;BraA03g043170.3C;BraA03g051940.3C;BraA05g033150.3C;BraA05g038460.3C;BraA06g031210.3C;BraA06g043620.3C;BraA07g040240.3C;BraA08g003830.3C;BraA08g006950.3C;BraA08g018770.3C;BraA09g011980.3C;BraA09g019060.3C;BraA10g010050.3C;BraA10g019420.3C
cellular component	membrane	37	41	BraA01g015200.3C;BraA01g031080.3C;BraA01g035740.3C;BraA02g014760.3C;BraA02g016470.3C;BraA02g031720.3C;BraA02g034770.3C;BraA03g015910.3C;BraA03g026290.3C;BraA03g032850.3C;BraA03g033140.3C;BraA03g038210.3C;BraA03g038880.3C;BraA03g040130.3C;BraA03g043170.3C;BraA03g043850.3C;BraA03g051940.3C;BraA04g021060.3C;BraA04g027290.3C;BraA05g023200.3C;BraA05g027830.3C;BraA05g036110.3C;BraA06g005250.3C;BraA06g0…	BraA01g002350.3C;BraA01g031080.3C;BraA02g016470.3C;BraA02g031720.3C;BraA03g015910.3C;BraA03g026290.3C;BraA03g033140.3C;BraA03g038210.3C;BraA03g038880.3C;BraA03g040130.3C;BraA03g043170.3C;BraA03g051940.3C;BraA04g003170.3C;BraA04g018680.3C;BraA04g021060.3C;BraA04g027290.3C;BraA05g001980.3C;BraA05g027560.3C;BraA05g027830.3C;BraA05g028690.3C;BraA05g036110.3C;BraA05g038460.3C;BraA06g005250.3C;BraA06g0…
cellular component	membrane part	29	35	BraA01g031080.3C;BraA02g016470.3C;BraA02g031720.3C;BraA03g015910.3C;BraA03g032850.3C;BraA03g033140.3C;BraA03g038210.3C;BraA03g038880.3C;BraA03g043170.3C;BraA03g043850.3C;BraA03g051940.3C;BraA04g021060.3C;BraA04g027290.3C;BraA05g023200.3C;BraA05g027830.3C;BraA06g005250.3C;BraA06g006980.3C;BraA07g016340.3C;BraA07g019310.3C;BraA07g025040.3C;BraA07g033310.3C;BraA07g034740.3C;BraA09g004880.3C;BraA09g0…	BraA01g002350.3C;BraA01g031080.3C;BraA02g016470.3C;BraA02g031720.3C;BraA03g015910.3C;BraA03g033140.3C;BraA03g038210.3C;BraA03g038880.3C;BraA03g043170.3C;BraA03g051940.3C;BraA04g003170.3C;BraA04g018680.3C;BraA04g021060.3C;BraA04g027290.3C;BraA05g001980.3C;BraA05g027830.3C;BraA05g028690.3C;BraA05g038460.3C;BraA06g005250.3C;BraA06g005810.3C;BraA06g006980.3C;BraA06g011750.3C;BraA06g038570.3C;BraA06g0…
cellular component	membrane-enclosed lumen	3	3	BraA02g011230.3C;BraA06g031210.3C;BraA09g039380.3C	BraA06g031210.3C;BraA08g018770.3C;BraA09g039380.3C
cellular component	organelle	54	62	BraA01g004040.3C;BraA02g002460.3C;BraA02g011230.3C;BraA02g014280.3C;BraA02g019010.3C;BraA02g043100.3C;BraA03g015910.3C;BraA03g020140.3C;BraA03g024840.3C;BraA03g026290.3C;BraA03g035650.3C;BraA03g036760.3C;BraA03g036840.3C;BraA03g038880.3C;BraA03g043170.3C;BraA04g003010.3C;BraA04g015390.3C;BraA04g020340.3C;BraA04g027290.3C;BraA04g029680.3C;BraA05g002720.3C;BraA05g005200.3C;BraA05g009310.3C;BraA05g0…	BraA01g004040.3C;BraA01g007610.3C;BraA02g002460.3C;BraA02g014280.3C;BraA02g043100.3C;BraA03g015910.3C;BraA03g020140.3C;BraA03g024840.3C;BraA03g026290.3C;BraA03g035650.3C;BraA03g036760.3C;BraA03g036840.3C;BraA03g038880.3C;BraA03g043170.3C;BraA03g051830.3C;BraA04g015390.3C;BraA04g020340.3C;BraA04g027290.3C;BraA04g031560.3C;BraA05g005200.3C;BraA05g009310.3C;BraA05g013580.3C;BraA05g027560.3C;BraA05g0…
cellular component	organelle part	14	19	BraA02g011230.3C;BraA03g015910.3C;BraA03g026290.3C;BraA03g038880.3C;BraA03g043170.3C;BraA04g027290.3C;BraA05g027830.3C;BraA05g036110.3C;BraA06g006980.3C;BraA06g031210.3C;BraA07g016340.3C;BraA09g039380.3C;BraA10g019420.3C;BraA10g025390.3C	BraA03g015910.3C;BraA03g026290.3C;BraA03g038880.3C;BraA03g043170.3C;BraA03g051830.3C;BraA04g027290.3C;BraA05g027830.3C;BraA05g036110.3C;BraA06g005810.3C;BraA06g006980.3C;BraA06g031210.3C;BraA06g043620.3C;BraA07g016340.3C;BraA08g018770.3C;BraA09g019060.3C;BraA09g039380.3C;BraA10g010050.3C;BraA10g019420.3C;BraA10g025390.3C
molecular function	binding	85	93	BraA01g004040.3C;BraA01g007870.3C;BraA01g012720.3C;BraA01g015200.3C;BraA01g020520.3C;BraA01g023870.3C;BraA01g031010.3C;BraA01g031080.3C;BraA01g038700.3C;BraA01g040630.3C;BraA01g044810.3C;BraA02g001380.3C;BraA02g002460.3C;BraA02g007600.3C;BraA02g007610.3C;BraA02g011230.3C;BraA02g014280.3C;BraA02g014760.3C;BraA02g019010.3C;BraA02g032890.3C;BraA02g033550.3C;BraA02g034770.3C;BraA02g039700.3C;BraA02g0…	BraA01g001760.3C;BraA01g002350.3C;BraA01g004040.3C;BraA01g007610.3C;BraA01g007870.3C;BraA01g012720.3C;BraA01g020520.3C;BraA01g023870.3C;BraA01g031080.3C;BraA01g038700.3C;BraA01g040630.3C;BraA01g044810.3C;BraA02g001380.3C;BraA02g002460.3C;BraA02g007600.3C;BraA02g007610.3C;BraA02g014280.3C;BraA02g015510.3C;BraA02g032890.3C;BraA02g033550.3C;BraA02g038730.3C;BraA02g039700.3C;BraA02g043100.3C;BraA02g0…
molecular function	catalytic activity	59	70	BraA01g001310.3C;BraA01g012720.3C;BraA01g015200.3C;BraA01g022170.3C;BraA01g023870.3C;BraA01g038700.3C;BraA01g044810.3C;BraA02g011230.3C;BraA02g014760.3C;BraA02g033550.3C;BraA02g034770.3C;BraA03g015910.3C;BraA03g016560.3C;BraA03g016580.3C;BraA03g026290.3C;BraA03g033140.3C;BraA03g038210.3C;BraA03g040130.3C;BraA03g043170.3C;BraA03g043850.3C;BraA04g019370.3C;BraA04g021060.3C;BraA04g027290.3C;BraA05g0…	BraA01g001310.3C;BraA01g001760.3C;BraA01g002350.3C;BraA01g012720.3C;BraA01g022170.3C;BraA01g023870.3C;BraA01g038700.3C;BraA01g044810.3C;BraA02g033550.3C;BraA02g038730.3C;BraA02g045340.3C;BraA03g015910.3C;BraA03g016580.3C;BraA03g018190.3C;BraA03g026290.3C;BraA03g033140.3C;BraA03g038210.3C;BraA03g040130.3C;BraA03g043170.3C;BraA04g003170.3C;BraA04g004880.3C;BraA04g019370.3C;BraA04g021060.3C;BraA04g0…
molecular function	enzyme regulator activity	2	3	BraA03g029150.3C;BraA07g025040.3C	BraA03g029150.3C;BraA07g025040.3C;BraA07g037480.3C
molecular function	nucleic acid binding transcription factor activity	7	8	BraA01g004040.3C;BraA03g020140.3C;BraA03g024840.3C;BraA07g016770.3C;BraA07g019890.3C;BraA09g000760.3C;BraA10g017850.3C	BraA01g004040.3C;BraA03g020140.3C;BraA03g024840.3C;BraA07g016770.3C;BraA07g019890.3C;BraA09g000760.3C;BraA09g023120.3C;BraA10g017850.3C
molecular function	structural molecule activity	1	3	BraA09g011980.3C	BraA05g033150.3C;BraA08g003830.3C;BraA09g011980.3C
molecular function	transporter activity	9	7	BraA03g043170.3C;BraA05g023200.3C;BraA06g006980.3C;BraA07g016340.3C;BraA07g033310.3C;BraA07g034740.3C;BraA09g025060.3C;BraA09g031950.3C;BraA10g025390.3C	BraA03g043170.3C;BraA06g006980.3C;BraA07g016340.3C;BraA07g025990.3C;BraA07g034740.3C;BraA09g031950.3C;BraA10g025390.3C
Table S9b. Gene ontology (GO) annotation of target genes of heat stress-responsive microRNA in the HS libraries of flowering Chinese cabbage
Ontoloty	GO term	6 h	12 h	Gene members 6 h	Gene members
biological process	biological regulation	19	23	BraA01g015360.3C;BraA02g002460.3C;BraA02g014280.3C;BraA02g043100.3C;BraA03g035650.3C;BraA03g036760.3C;BraA03g036840.3C;BraA03g041400.3C;BraA03g043170.3C;BraA05g009310.3C;BraA05g013580.3C;BraA06g005810.3C;BraA06g031210.3C;BraA08g000170.3C;BraA08g009450.3C;BraA08g023460.3C;BraA09g034850.3C;BraA09g054680.3C;BraA10g017260.3C	BraA01g040630.3C;BraA02g002460.3C;BraA02g014280.3C;BraA02g032890.3C;BraA02g039700.3C;BraA02g043100.3C;BraA02g045340.3C;BraA03g023560.3C;BraA03g035650.3C;BraA03g036760.3C;BraA03g036840.3C;BraA03g045390.3C;BraA05g013580.3C;BraA06g005810.3C;BraA07g034280.3C;BraA08g000170.3C;BraA08g005730.3C;BraA08g023460.3C;BraA08g025030.3C;BraA09g034850.3C;BraA09g054750.3C;BraA10g017260.3C;BraA10g023960.3C
biological process	cellular process	54	47	BraA01g001760.3C;BraA01g015150.3C;BraA01g015360.3C;BraA02g002460.3C;BraA02g014280.3C;BraA02g043100.3C;BraA03g015910.3C;BraA03g020140.3C;BraA03g024840.3C;BraA03g033140.3C;BraA03g035650.3C;BraA03g036760.3C;BraA03g036840.3C;BraA03g040130.3C;BraA03g041400.3C;BraA03g043170.3C;BraA04g021060.3C;BraA04g027290.3C;BraA05g005200.3C;BraA05g009310.3C;BraA05g013580.3C;BraA05g026580.3C;BraA05g029640.3C;BraA05g0…	BraA01g001760.3C;BraA01g012550.3C;BraA01g040630.3C;BraA02g002460.3C;BraA02g014280.3C;BraA02g032890.3C;BraA02g039700.3C;BraA02g043100.3C;BraA02g045340.3C;BraA03g015910.3C;BraA03g020140.3C;BraA03g023560.3C;BraA03g024840.3C;BraA03g027790.3C;BraA03g033140.3C;BraA03g035650.3C;BraA03g036760.3C;BraA03g036840.3C;BraA03g045390.3C;BraA04g021060.3C;BraA05g005200.3C;BraA05g013580.3C;BraA05g033150.3C;BraA05g0…
biological process	developmental process	7	6	BraA03g024840.3C;BraA05g013580.3C;BraA06g000850.3C;BraA07g016770.3C;BraA08g023460.3C;BraA09g019060.3C;BraA10g017850.3C	BraA02g045340.3C;BraA03g024840.3C;BraA05g013580.3C;BraA07g016770.3C;BraA08g023460.3C;BraA10g017850.3C
biological process	localization	9	6	BraA01g040560.3C;BraA02g016470.3C;BraA03g041400.3C;BraA03g043170.3C;BraA03g051940.3C;BraA06g043620.3C;BraA07g016340.3C;BraA07g043270.3C;BraA09g019060.3C	BraA01g040560.3C;BraA03g027790.3C;BraA03g051940.3C;BraA06g043620.3C;BraA07g016340.3C;BraA09g031950.3C
biological process	metabolic process	57	45	BraA01g001760.3C;BraA01g015150.3C;BraA01g022410.3C;BraA02g002460.3C;BraA02g014280.3C;BraA02g038730.3C;BraA02g043100.3C;BraA03g015910.3C;BraA03g016580.3C;BraA03g020140.3C;BraA03g024840.3C;BraA03g033140.3C;BraA03g035650.3C;BraA03g036760.3C;BraA03g036840.3C;BraA03g040130.3C;BraA04g003170.3C;BraA04g004880.3C;BraA04g019370.3C;BraA04g021060.3C;BraA04g027290.3C;BraA05g005200.3C;BraA05g009310.3C;BraA05g0…	BraA01g001760.3C;BraA02g002460.3C;BraA02g014280.3C;BraA02g038730.3C;BraA02g043100.3C;BraA02g045340.3C;BraA03g015910.3C;BraA03g020140.3C;BraA03g023560.3C;BraA03g024840.3C;BraA03g033140.3C;BraA03g035650.3C;BraA03g036760.3C;BraA03g036840.3C;BraA03g045390.3C;BraA04g004880.3C;BraA04g019370.3C;BraA04g021060.3C;BraA05g005200.3C;BraA05g006690.3C;BraA05g013580.3C;BraA05g033150.3C;BraA05g036110.3C;BraA06g0…
biological process	multicellular organismal process	7	7	BraA03g024840.3C;BraA05g013580.3C;BraA06g000850.3C;BraA07g016770.3C;BraA08g023460.3C;BraA09g019060.3C;BraA10g017850.3C	BraA02g045340.3C;BraA03g023560.3C;BraA03g024840.3C;BraA05g013580.3C;BraA07g016770.3C;BraA08g023460.3C;BraA10g017850.3C
biological process	negative regulation of biological process	3	2	BraA06g031210.3C;BraA08g023460.3C;BraA10g017260.3C	BraA08g023460.3C;BraA10g017260.3C
biological process	positive regulation of biological process	1	2	BraA09g054680.3C	BraA08g025030.3C;BraA09g054750.3C
biological process	regulation of biological process	16	23	BraA01g015360.3C;BraA02g002460.3C;BraA02g014280.3C;BraA02g043100.3C;BraA03g035650.3C;BraA03g036760.3C;BraA03g036840.3C;BraA05g009310.3C;BraA05g013580.3C;BraA06g005810.3C;BraA06g031210.3C;BraA08g000170.3C;BraA08g023460.3C;BraA09g034850.3C;BraA09g054680.3C;BraA10g017260.3C	BraA01g040630.3C;BraA02g002460.3C;BraA02g014280.3C;BraA02g032890.3C;BraA02g039700.3C;BraA02g043100.3C;BraA02g045340.3C;BraA03g023560.3C;BraA03g035650.3C;BraA03g036760.3C;BraA03g036840.3C;BraA03g045390.3C;BraA05g013580.3C;BraA06g005810.3C;BraA07g034280.3C;BraA08g000170.3C;BraA08g005730.3C;BraA08g023460.3C;BraA08g025030.3C;BraA09g034850.3C;BraA09g054750.3C;BraA10g017260.3C;BraA10g023960.3C
biological process	response to stimulus	8	12	BraA01g015360.3C;BraA02g020090.3C;BraA03g026290.3C;BraA06g005810.3C;BraA06g027430.3C;BraA07g043270.3C;BraA08g020340.3C;BraA09g002380.3C	BraA01g040630.3C;BraA02g020090.3C;BraA02g032890.3C;BraA02g039700.3C;BraA02g045340.3C;BraA03g026290.3C;BraA06g005810.3C;BraA06g027430.3C;BraA08g005730.3C;BraA09g002380.3C;BraA09g031950.3C;BraA09g060850.3C
biological process	signaling	2	4	BraA01g015360.3C;BraA06g005810.3C	BraA01g040630.3C;BraA02g032890.3C;BraA02g039700.3C;BraA06g005810.3C
biological process	single-organism process	35	33	BraA01g015150.3C;BraA01g015360.3C;BraA01g044810.3C;BraA02g016470.3C;BraA03g015910.3C;BraA03g016580.3C;BraA03g024840.3C;BraA03g033140.3C;BraA03g040130.3C;BraA03g041400.3C;BraA03g043170.3C;BraA04g021060.3C;BraA04g027290.3C;BraA05g005200.3C;BraA05g013580.3C;BraA05g038460.3C;BraA06g000850.3C;BraA06g005810.3C;BraA06g027430.3C;BraA06g031210.3C;BraA06g043620.3C;BraA07g000490.3C;BraA07g016030.3C;BraA07g0…	BraA01g012550.3C;BraA01g040630.3C;BraA01g044810.3C;BraA02g032890.3C;BraA02g039700.3C;BraA02g045340.3C;BraA03g015910.3C;BraA03g023560.3C;BraA03g024840.3C;BraA03g027790.3C;BraA03g033140.3C;BraA03g045390.3C;BraA04g021060.3C;BraA05g005200.3C;BraA05g006690.3C;BraA05g013580.3C;BraA06g005810.3C;BraA06g027430.3C;BraA06g043620.3C;BraA07g000490.3C;BraA07g016340.3C;BraA07g016770.3C;BraA07g034280.3C;BraA07g0…
cellular component	cell	64	56	BraA02g002460.3C;BraA02g014280.3C;BraA02g019010.3C;BraA02g020440.3C;BraA02g043100.3C;BraA03g015910.3C;BraA03g020140.3C;BraA03g024840.3C;BraA03g026290.3C;BraA03g033140.3C;BraA03g035650.3C;BraA03g036760.3C;BraA03g036840.3C;BraA03g038880.3C;BraA03g041400.3C;BraA03g043170.3C;BraA03g051940.3C;BraA04g003010.3C;BraA04g020340.3C;BraA04g027290.3C;BraA04g029680.3C;BraA05g002720.3C;BraA05g005200.3C;BraA05g0…	BraA02g002460.3C;BraA02g004970.3C;BraA02g014280.3C;BraA02g019010.3C;BraA02g043100.3C;BraA03g015900.3C;BraA03g015910.3C;BraA03g020140.3C;BraA03g022620.3C;BraA03g023560.3C;BraA03g024840.3C;BraA03g026290.3C;BraA03g033140.3C;BraA03g035650.3C;BraA03g036760.3C;BraA03g036840.3C;BraA03g038880.3C;BraA03g045390.3C;BraA03g051940.3C;BraA04g003010.3C;BraA04g020340.3C;BraA04g029680.3C;BraA05g002720.3C;BraA05g0…
cellular component	cell part	64	55	BraA02g002460.3C;BraA02g014280.3C;BraA02g019010.3C;BraA02g020440.3C;BraA02g043100.3C;BraA03g015910.3C;BraA03g020140.3C;BraA03g024840.3C;BraA03g026290.3C;BraA03g033140.3C;BraA03g035650.3C;BraA03g036760.3C;BraA03g036840.3C;BraA03g038880.3C;BraA03g041400.3C;BraA03g043170.3C;BraA03g051940.3C;BraA04g003010.3C;BraA04g020340.3C;BraA04g027290.3C;BraA04g029680.3C;BraA05g002720.3C;BraA05g005200.3C;BraA05g0…	BraA02g002460.3C;BraA02g004970.3C;BraA02g014280.3C;BraA02g019010.3C;BraA02g043100.3C;BraA03g015900.3C;BraA03g015910.3C;BraA03g020140.3C;BraA03g022620.3C;BraA03g023560.3C;BraA03g024840.3C;BraA03g026290.3C;BraA03g033140.3C;BraA03g035650.3C;BraA03g036760.3C;BraA03g036840.3C;BraA03g038880.3C;BraA03g051940.3C;BraA04g003010.3C;BraA04g020340.3C;BraA04g029680.3C;BraA05g002720.3C;BraA05g005200.3C;BraA05g0…
cellular component	macromolecular complex	14	8	BraA03g033140.3C;BraA03g043170.3C;BraA03g051940.3C;BraA05g033150.3C;BraA05g038460.3C;BraA06g027430.3C;BraA06g031210.3C;BraA06g043620.3C;BraA08g003830.3C;BraA09g011980.3C;BraA09g019060.3C;BraA09g019430.3C;BraA09g058460.3C;BraA10g019420.3C	BraA03g023560.3C;BraA03g033140.3C;BraA03g051940.3C;BraA05g033150.3C;BraA06g027430.3C;BraA06g043620.3C;BraA09g011980.3C;BraA10g019420.3C
cellular component	membrane	39	24	BraA01g022410.3C;BraA01g031080.3C;BraA02g016470.3C;BraA02g031720.3C;BraA03g015910.3C;BraA03g026290.3C;BraA03g033140.3C;BraA03g038210.3C;BraA03g038880.3C;BraA03g040130.3C;BraA03g041400.3C;BraA03g043170.3C;BraA03g051940.3C;BraA04g003170.3C;BraA04g005040.3C;BraA04g018680.3C;BraA04g021060.3C;BraA04g027290.3C;BraA05g001980.3C;BraA05g036110.3C;BraA05g038460.3C;BraA06g005250.3C;BraA06g005810.3C;BraA06g0…	BraA03g015910.3C;BraA03g022620.3C;BraA03g026290.3C;BraA03g033140.3C;BraA03g038210.3C;BraA03g038880.3C;BraA03g051940.3C;BraA04g021060.3C;BraA05g001980.3C;BraA05g036110.3C;BraA06g005250.3C;BraA06g005810.3C;BraA06g006980.3C;BraA06g043620.3C;BraA07g016340.3C;BraA07g025040.3C;BraA07g025990.3C;BraA07g034740.3C;BraA07g036090.3C;BraA09g031950.3C;BraA10g019420.3C;BraA10g019830.3C;BraA10g025390.3C;BraA10g0…
cellular component	membrane part	35	21	BraA01g022410.3C;BraA01g031080.3C;BraA02g016470.3C;BraA02g031720.3C;BraA03g015910.3C;BraA03g033140.3C;BraA03g038210.3C;BraA03g038880.3C;BraA03g041400.3C;BraA03g043170.3C;BraA03g051940.3C;BraA04g003170.3C;BraA04g005040.3C;BraA04g018680.3C;BraA04g021060.3C;BraA04g027290.3C;BraA05g001980.3C;BraA05g038460.3C;BraA06g005250.3C;BraA06g005810.3C;BraA06g006980.3C;BraA06g038570.3C;BraA06g043620.3C;BraA07g0…	BraA03g015910.3C;BraA03g033140.3C;BraA03g038210.3C;BraA03g038880.3C;BraA03g051940.3C;BraA04g021060.3C;BraA05g001980.3C;BraA06g005250.3C;BraA06g005810.3C;BraA06g006980.3C;BraA06g043620.3C;BraA07g016340.3C;BraA07g025040.3C;BraA07g025990.3C;BraA07g034740.3C;BraA07g036090.3C;BraA09g031950.3C;BraA10g019420.3C;BraA10g019830.3C;BraA10g025390.3C;BraA10g026540.3C
cellular component	membrane-enclosed lumen	3	3	BraA06g027430.3C;BraA06g031210.3C;BraA09g039380.3C	BraA03g023560.3C;BraA06g027430.3C;BraA09g039380.3C
cellular component	organelle	56	48	BraA02g002460.3C;BraA02g014280.3C;BraA02g019010.3C;BraA02g043100.3C;BraA03g015910.3C;BraA03g020140.3C;BraA03g024840.3C;BraA03g026290.3C;BraA03g035650.3C;BraA03g036760.3C;BraA03g036840.3C;BraA03g038880.3C;BraA03g041400.3C;BraA03g043170.3C;BraA04g003010.3C;BraA04g020340.3C;BraA04g027290.3C;BraA04g029680.3C;BraA05g002720.3C;BraA05g005200.3C;BraA05g009310.3C;BraA05g013580.3C;BraA05g033150.3C;BraA05g0…	BraA02g002460.3C;BraA02g014280.3C;BraA02g019010.3C;BraA02g043100.3C;BraA03g015900.3C;BraA03g015910.3C;BraA03g020140.3C;BraA03g023560.3C;BraA03g024840.3C;BraA03g026290.3C;BraA03g035650.3C;BraA03g036760.3C;BraA03g036840.3C;BraA03g038880.3C;BraA04g003010.3C;BraA04g020340.3C;BraA04g029680.3C;BraA05g002720.3C;BraA05g005200.3C;BraA05g013580.3C;BraA05g033150.3C;BraA05g036110.3C;BraA05g038790.3C;BraA06g0…
cellular component	organelle part	17	13	BraA03g015910.3C;BraA03g026290.3C;BraA03g038880.3C;BraA03g041400.3C;BraA03g043170.3C;BraA04g027290.3C;BraA05g036110.3C;BraA06g005810.3C;BraA06g006980.3C;BraA06g027430.3C;BraA06g031210.3C;BraA06g043620.3C;BraA07g016340.3C;BraA09g019060.3C;BraA09g039380.3C;BraA10g019420.3C;BraA10g025390.3C	BraA03g015910.3C;BraA03g023560.3C;BraA03g026290.3C;BraA03g038880.3C;BraA05g036110.3C;BraA06g005810.3C;BraA06g006980.3C;BraA06g027430.3C;BraA06g043620.3C;BraA07g016340.3C;BraA09g039380.3C;BraA10g019420.3C;BraA10g025390.3C
molecular function	binding	68	66	BraA01g001760.3C;BraA01g012720.3C;BraA01g031080.3C;BraA01g044810.3C;BraA02g001380.3C;BraA02g002460.3C;BraA02g014280.3C;BraA02g019010.3C;BraA02g020440.3C;BraA02g033550.3C;BraA02g038730.3C;BraA02g043100.3C;BraA03g020140.3C;BraA03g024840.3C;BraA03g026290.3C;BraA03g035650.3C;BraA03g036760.3C;BraA03g036840.3C;BraA03g040130.3C;BraA03g041400.3C;BraA04g003010.3C;BraA04g004880.3C;BraA04g005040.3C;BraA04g0…	BraA01g001760.3C;BraA01g012720.3C;BraA01g040630.3C;BraA01g044810.3C;BraA02g001380.3C;BraA02g002460.3C;BraA02g014280.3C;BraA02g019010.3C;BraA02g032890.3C;BraA02g033550.3C;BraA02g038730.3C;BraA02g039700.3C;BraA02g043100.3C;BraA02g045340.3C;BraA03g015900.3C;BraA03g020140.3C;BraA03g020460.3C;BraA03g022620.3C;BraA03g023560.3C;BraA03g024840.3C;BraA03g026290.3C;BraA03g035650.3C;BraA03g036760.3C;BraA03g0…
molecular function	catalytic activity	61	41	BraA01g001760.3C;BraA01g012720.3C;BraA01g015150.3C;BraA01g022170.3C;BraA01g022410.3C;BraA01g044810.3C;BraA02g033550.3C;BraA02g038730.3C;BraA03g015910.3C;BraA03g016580.3C;BraA03g026290.3C;BraA03g033140.3C;BraA03g038210.3C;BraA03g040130.3C;BraA03g043170.3C;BraA04g003170.3C;BraA04g004880.3C;BraA04g005040.3C;BraA04g019370.3C;BraA04g021060.3C;BraA04g027290.3C;BraA05g005200.3C;BraA05g017390.3C;BraA05g0…	BraA01g001760.3C;BraA01g012720.3C;BraA01g044810.3C;BraA02g033550.3C;BraA02g038730.3C;BraA02g045340.3C;BraA03g015910.3C;BraA03g022620.3C;BraA03g026290.3C;BraA03g033140.3C;BraA03g038210.3C;BraA03g045390.3C;BraA04g004880.3C;BraA04g019370.3C;BraA04g021060.3C;BraA05g005200.3C;BraA05g006690.3C;BraA05g017390.3C;BraA05g018640.3C;BraA05g027200.3C;BraA05g035670.3C;BraA05g036110.3C;BraA05g038790.3C;BraA05g0…
molecular function	enzyme regulator activity	4	2	BraA01g015360.3C;BraA03g029150.3C;BraA07g025040.3C;BraA07g037480.3C	BraA07g025040.3C;BraA07g037480.3C
molecular function	nucleic acid binding transcription factor activity	6	7	BraA03g020140.3C;BraA03g024840.3C;BraA07g016770.3C;BraA09g023120.3C;BraA09g054680.3C;BraA10g017850.3C	BraA03g020140.3C;BraA03g024840.3C;BraA07g016770.3C;BraA08g025030.3C;BraA09g023120.3C;BraA09g054750.3C;BraA10g017850.3C
molecular function	structural molecule activity	4	2	BraA05g033150.3C;BraA08g003830.3C;BraA09g011980.3C;BraA09g058460.3C	BraA05g033150.3C;BraA09g011980.3C
molecular function	transporter activity	8	6	BraA03g043170.3C;BraA06g006980.3C;BraA07g016340.3C;BraA07g025990.3C;BraA07g034740.3C;BraA07g043270.3C;BraA09g025060.3C;BraA10g025390.3C	BraA06g006980.3C;BraA07g016340.3C;BraA07g025990.3C;BraA07g034740.3C;BraA09g031950.3C;BraA10g025390.3C
